# Supplementary material for: Mechanism of Salvia miltiorrhiza Bge. for the Treatment of Ischemic Stroke Based on Bioinformatics and Network Pharmacology
Source: Evid Based Complement Alternat Med. 2022 Sep 12;2022:1767421. doi: 10.1155/2022/1767421 (PMC9484879; doi:10.1155/2022/1767421)
Supplement: Supplementary Materials — Figure S1: Venn diagram shows of target protein and major component binding protein of Salvia miltiorrhiza Bge. in ischemic stroke. Figure S2A: the cellular component in Gene Ontology (GO) of the top 20 putative target proteins of main component of Salvia miltiorrhiza Bge. (The horizontal axis represents the name of the cell component; the vertical axis represents the number of enrichments to this pathway.) Figure S2B: the molecular function in Gene Ontology (GO) of the top 20 putative target proteins of main component of Salvia miltiorrhiza Bge. (The horizontal axis represents the name of the molecular function; the vertical axis represents the number of enrichments to this pathway.) Figure S2C: the biological process in Gene Ontology (GO) of the top 20 putative target proteins of main component of Salvia miltiorrhiza Bge. (The horizontal axis represents the name of the biological process; the vertical axis represents the number of enrichments to this pathway.) Figure S2D: pathway enrichment analysis of KEGG pathway of the top 20 putative target proteins of main component of Salvia miltiorrhiza Bge. Figure S3: analysis of PPI protein interaction network between ischemic stroke and main components of Salvia miltiorrhiza Bge. Figure S4: hub target of the interaction between the active components and ischemic stroke. Table S1: results of 26 candidate high score compounds of Salvia miltiorrhiza Bge. Table S2: results of 103 putative high score target proteins of Salvia miltiorrhiza Bge. Table S3: results of 946 GO terms enrichment in Salvia miltiorrhiza Bge. Table S4: results of 48 KEGG terms enrichments in Salvia miltiorrhiza Bge. Table S5: characteristics of HUB gene in topological network. [file 1767421.f1.zip › 1767421.f1/TableS1.txt]

	Table 1 Screening results of active ingredients of Salvia miltiorrhiza£¨OB/%>36£©
No.	Compound	OB/%	DL	TCMSP	CAS
S1	(2R)-3-(3,4-dihydroxyphenyl)-2-[(Z)-3-(3,4-dihydroxyphenyl)acryloyl]oxy-propionic acid	109.38	0.35	MOL007132	20283-92-5
S2	(6S)-6-hydroxy-1-methyl-6-methylol-8,9-dihydro-7H-naphtho[8,7-g]benzofuran-10,11-quinone	75.39	0.46	MOL007150	97411-46-6
S3	Danshenol B	57.95	0.56	MOL007081	189308-09-6
S4	Danshenol A	56.97	0.52	MOL007082	189308-08-5
S5	przewaquinone c	55.74	0.4	MOL007069	96839-29-1
S6	tanshinaldehyde	52.47	0.45	MOL007079	142694-58-4
S7	cryptotanshinone	52.34	0.4	MOL007088	35825-57-1
S8	tanshinone iia	49.89	0.4	MOL007154	568-72-9
S9	tanshinone ¢ö	45.64	0.3	MOL007156	65907-75-7
S10	isoimperatorin	45.46	0.23	MOL001942	482-45-1
S11	manool	45.04	0.2	MOL007115	596-85-0
S12	dihydrotanshinone¢ñ	45.04	0.36	MOL007101	87205-99-0
S13	Poriferasterol	43.83	0.76	MOL001659	481-16-3
S14	Dehydrotanshinone II A	43.76	0.4	MOL002651	119963-50-7
S15	sclareol	43.67	0.21	MOL007077	515-03-7
S16	2-isopropyl-8-methylphenanthrene-3,4-dione	40.86	0.23	MOL007041	87112-49-0
S17	przewaquinone f	40.31	0.46	MOL007071	96839-31-5
S18	Baicalin	40.12	0.75	MOL002776	21967-41-9
S19	¦Á-amyrin	39.51	0.76	MOL006824	638-95-9
S20	Miltirone	38.76	0.25	MOL007122	27210-57-7
S21	1,2,5,6-tetrahydrotanshinone	38.75	0.36	MOL001601	126979-84-8
S22	Methylenetanshinquinone	37.07	0.36	MOL007061	67656-29-5
S23	poriferast-5-en-3beta-ol	36.91	0.75	MOL001771	83-47-6
S24	luteolin	36.16	0.25	MOL000006	491-70-3
S25	sugiol	36.11	0.28	MOL002222	511-05-7
S26	C09092	36.07	0.25	MOL007107	514-62-5
