# Supplementary material for: Mechanism of Salvia miltiorrhiza Bge. for the Treatment of Ischemic Stroke Based on Bioinformatics and Network Pharmacology
Source: Evid Based Complement Alternat Med. 2022 Sep 12;2022:1767421. doi: 10.1155/2022/1767421 (PMC9484879; doi:10.1155/2022/1767421)
Supplement: Supplementary Materials — Figure S1: Venn diagram shows of target protein and major component binding protein of Salvia miltiorrhiza Bge. in ischemic stroke. Figure S2A: the cellular component in Gene Ontology (GO) of the top 20 putative target proteins of main component of Salvia miltiorrhiza Bge. (The horizontal axis represents the name of the cell component; the vertical axis represents the number of enrichments to this pathway.) Figure S2B: the molecular function in Gene Ontology (GO) of the top 20 putative target proteins of main component of Salvia miltiorrhiza Bge. (The horizontal axis represents the name of the molecular function; the vertical axis represents the number of enrichments to this pathway.) Figure S2C: the biological process in Gene Ontology (GO) of the top 20 putative target proteins of main component of Salvia miltiorrhiza Bge. (The horizontal axis represents the name of the biological process; the vertical axis represents the number of enrichments to this pathway.) Figure S2D: pathway enrichment analysis of KEGG pathway of the top 20 putative target proteins of main component of Salvia miltiorrhiza Bge. Figure S3: analysis of PPI protein interaction network between ischemic stroke and main components of Salvia miltiorrhiza Bge. Figure S4: hub target of the interaction between the active components and ischemic stroke. Table S1: results of 26 candidate high score compounds of Salvia miltiorrhiza Bge. Table S2: results of 103 putative high score target proteins of Salvia miltiorrhiza Bge. Table S3: results of 946 GO terms enrichment in Salvia miltiorrhiza Bge. Table S4: results of 48 KEGG terms enrichments in Salvia miltiorrhiza Bge. Table S5: characteristics of HUB gene in topological network. [file 1767421.f1.zip › 1767421.f1/TableS2.txt]

	Table3 Target with protein information
Target	Common name	Uniprot ID	ChEMBL ID	Target Class	probability
Tyrosine-protein kinase FYN	FYN	P06241	CHEMBL1841	Kinase	0.97
Aldose reductase	AKR1B1	P15121	CHEMBL1900	Enzyme	0.97
Transthyretin	TTR	P02766	CHEMBL3194	Secreted protein	0.97
Matrix metalloproteinase 1	MMP1	P03956	CHEMBL332	Protease	0.97
Aldose reductase (by homology)	AKR1B1	P15121	CHEMBL1900	Enzyme	0.88
Aldose reductase (by homology)	AKR1B1	P15121	CHEMBL1900	Enzyme	0.12
EZH2/SUZ12/EED complex	EED/SUZ12/EZH2	O75530/Q15022/Q15910	CHEMBL3137286	Writer	0.53
Signal transducer and activator of transcription 3	STAT3	P40763	CHEMBL4026	Transcription factor	0.5
Aldose reductase (by homology)	AKR1B1	P15121	CHEMBL1900	Enzyme	1
Acetylcholinesterase	ACHE	P22303	CHEMBL220	Hydrolase	1
Acyl coenzyme A:cholesterol acyltransferase	CES1	P23141	CHEMBL2265	Enzyme	1
Carboxylesterase 2	CES2	O00748	CHEMBL3180	Enzyme	1
Signal transducer and activator of transcription 3	STAT3	P40763	CHEMBL4026	Transcription factor	1
Aldose reductase	AKR1B1	P15121	CHEMBL1900	Enzyme	1
Acyl coenzyme A:cholesterol acyltransferase	CES1	P23141	CHEMBL2265	Enzyme	1
Telomerase reverse transcriptase	TERT	O14746	CHEMBL2916	Enzyme	1
Protein-tyrosine phosphatase 1C	PTPN6	P29350	CHEMBL3166	Phosphatase	1
Carboxylesterase 2	CES2	O00748	CHEMBL3180	Enzyme	1
Protein-tyrosine phosphatase 2C	PTPN11	Q06124	CHEMBL3864	Phosphatase	1
Aldose reductase (by homology)	AKR1B1	P15121	CHEMBL1900	Enzyme	0.11
Carboxylesterase 2	CES2	O00748	CHEMBL3180	Enzyme	0.11
Beta-secretase 1	BACE1	P56817	CHEMBL4822	Protease	0.15
Voltage-gated potassium channel subunit Kv1.3	KCNA3	P22001	CHEMBL4633	Voltage-gated ion channel	0.1
UDP-glucuronosyltransferase 2B7	UGT2B7	P16662	CHEMBL4370	Enzyme	0.34
11-beta-hydroxysteroid dehydrogenase 1	HSD11B1	P28845	CHEMBL4235	Enzyme	0.15
Aldose reductase (by homology)	AKR1B1	P15121	CHEMBL1900	Enzyme	1
Acetylcholinesterase	ACHE	P22303	CHEMBL220	Hydrolase	1
Acyl coenzyme A:cholesterol acyltransferase	CES1	P23141	CHEMBL2265	Enzyme	1
Protein-tyrosine phosphatase 1C	PTPN6	P29350	CHEMBL3166	Phosphatase	1
Carboxylesterase 2	CES2	O00748	CHEMBL3180	Enzyme	1
Protein-tyrosine phosphatase 2C	PTPN11	Q06124	CHEMBL3864	Phosphatase	1
Androgen Receptor	AR	P10275	CHEMBL1871	Nuclear receptor	0.69
Niemann-Pick C1-like protein 1	NPC1L1	Q9UHC9	CHEMBL2027	Other membrane protein	0.64
HMG-CoA reductase	HMGCR	P04035	CHEMBL402	Oxidoreductase	0.64
Cytochrome P450 51 (by homology)	CYP51A1	Q16850	CHEMBL3849	Cytochrome P450	0.64
Cytochrome P450 19A1	CYP19A1	P11511	CHEMBL1978	Cytochrome P450	0.51
Protein-tyrosine phosphatase 1C	PTPN6	P29350	CHEMBL3166	Phosphatase	0.11
Carboxylesterase 2	CES2	O00748	CHEMBL3180	Enzyme	0.11
UDP-glucuronosyltransferase 2B7	UGT2B7	P16662	CHEMBL4370	Enzyme	0.2
11-beta-hydroxysteroid dehydrogenase 1	HSD11B1	P28845	CHEMBL4235	Enzyme	0.2
Acetylcholinesterase	ACHE	P22303	CHEMBL220	Hydrolase	0.14
Acyl coenzyme A:cholesterol acyltransferase	CES1	P23141	CHEMBL2265	Enzyme	0.14
Aldose reductase (by homology)	AKR1B1	P15121	CHEMBL1900	Enzyme	0.13
Adenosine A1 receptor (by homology)	ADORA1	P30542	CHEMBL226	Family A G protein-coupled receptor	0.12
Androgen Receptor	AR	P10275	CHEMBL1871	Nuclear receptor	0.4
Protein-tyrosine phosphatase 1B	PTPN1	P18031	CHEMBL335	Phosphatase	0.3
Acyl coenzyme A:cholesterol acyltransferase	CES1	P23141	CHEMBL2265	Enzyme	1
Carboxylesterase 2	CES2	O00748	CHEMBL3180	Enzyme	1
Aldose reductase (by homology)	AKR1B1	P15121	CHEMBL1900	Enzyme	0.59
Acetylcholinesterase	ACHE	P22303	CHEMBL220	Hydrolase	0.59
Acyl coenzyme A:cholesterol acyltransferase	CES1	P23141	CHEMBL2265	Enzyme	0.59
Carboxylesterase 2	CES2	O00748	CHEMBL3180	Enzyme	0.59
Protein-tyrosine phosphatase 1C	PTPN6	P29350	CHEMBL3166	Phosphatase	0.43
Carboxylesterase 2	CES2	O00748	CHEMBL3180	Enzyme	0.43
Protein-tyrosine phosphatase 2C	PTPN11	Q06124	CHEMBL3864	Phosphatase	0.43
Androgen Receptor	AR	P10275	CHEMBL1871	Nuclear receptor	0.65
HMG-CoA reductase	HMGCR	P04035	CHEMBL402	Oxidoreductase	0.61
Cytochrome P450 51 (by homology)	CYP51A1	Q16850	CHEMBL3849	Cytochrome P450	0.61
Niemann-Pick C1-like protein 1	NPC1L1	Q9UHC9	CHEMBL2027	Other membrane protein	0.53
LXR-alpha	NR1H3	Q13133	CHEMBL2808	Nuclear receptor	0.53
Cytochrome P450 19A1	CYP19A1	P11511	CHEMBL1978	Cytochrome P450	0.53
NADPH oxidase 4	NOX4	Q9NPH5	CHEMBL1250375	Enzyme	1
Aldose reductase	AKR1B1	P15121	CHEMBL1900	Enzyme	1
Cyclin-dependent kinase 5/CDK5 activator 1	CDK5R1/CDK5	Q15078/Q00535	CHEMBL1907600	Kinase	1
Xanthine dehydrogenase	XDH	P47989	CHEMBL1929	Oxidoreductase	1
Monoamine oxidase A	MAOA	P21397	CHEMBL1951	Oxidoreductase	1
Tyrosine-protein kinase receptor FLT3	FLT3	P36888	CHEMBL1974	Kinase	1
Carbonic anhydrase II	CA2	P00918	CHEMBL205	Lyase	1
Cyclin-dependent kinase 1/cyclin B	CCNB3/CDK1/CCNB1/CCNB2	Q8WWL7/P06493/P14635/O95067	CHEMBL2094127	Other cytosolic protein	1
Arachidonate 5-lipoxygenase	ALOX5	P09917	CHEMBL215	Oxidoreductase	1
Adenosine A1 receptor (by homology)	ADORA1	P30542	CHEMBL226	Family A G protein-coupled receptor	1
Carbonic anhydrase VII	CA7	P43166	CHEMBL2326	Lyase	1
Glyoxalase I	GLO1	Q04760	CHEMBL2424	Enzyme	1
Beta amyloid A4 protein	APP	P05067	CHEMBL2487	Membrane receptor	1
Tyrosine-protein kinase SYK	SYK	P43405	CHEMBL2599	Kinase	1
Glycogen synthase kinase-3 beta	GSK3B	P49841	CHEMBL262	Kinase	1
Poly [ADP-ribose] polymerase-1	PARP1	P09874	CHEMBL3105	Enzyme	1
Transthyretin	TTR	P02766	CHEMBL3194	Secreted protein	1
Matrix metalloproteinase 9	MMP9	P14780	CHEMBL321	Protease	1
Carbonic anhydrase XII	CA12	O43570	CHEMBL3242	Lyase	1
Matrix metalloproteinase 2	MMP2	P08253	CHEMBL333	Protease	1
Carbonic anhydrase IV	CA4	P22748	CHEMBL3729	Lyase	1
Matrix metalloproteinase 12	MMP12	P39900	CHEMBL4393	Protease	1
Lymphocyte differentiation antigen CD38	CD38	P28907	CHEMBL4660	Enzyme	1
Cytochrome P450 1B1	CYP1B1	Q16678	CHEMBL4878	Cytochrome P450	1
ATP-binding cassette sub-family G member 2	ABCG2	Q9UNQ0	CHEMBL5393	Primary active transporter	1
Aldo-keto reductase family 1 member B10	AKR1B10	O60218	CHEMBL5983	Enzyme	1
Tankyrase-2	TNKS2	Q9H2K2	CHEMBL6154	Enzyme	1
Tankyrase-1	TNKS	O95271	CHEMBL6164	Enzyme	1
DNA topoisomerase I (by homology)	TOP1	P11387	CHEMBL1781	Isomerase	1
Arginase-1 (by homology)	ARG1	P05089	CHEMBL1075097	Enzyme	1
Receptor-type tyrosine-protein phosphatase S	PTPRS	Q13332	CHEMBL2396508	Phosphatase	1
Multidrug resistance-associated protein 1	ABCC1	P33527	CHEMBL3004	Primary active transporter	1
Estradiol 17-beta-dehydrogenase 1	HSD17B1	P14061	CHEMBL3181	Enzyme	1
Acetylcholinesterase	ACHE	P22303	CHEMBL220	Hydrolase	1
Cyclin-dependent kinase 6	CDK6	Q00534	CHEMBL2508	Kinase	1
P-glycoprotein 1	ABCB1	P08183	CHEMBL4302	Primary active transporter	1
Estradiol 17-beta-dehydrogenase 1	HSD17B1	P14061	CHEMBL3181	Enzyme	0.14
Steryl-sulfatase	STS	P08842	CHEMBL3559	Enzyme	0.13
DNA polymerase alpha subunit	POLA1	P09884	CHEMBL1828	Transferase	0.12
Cytochrome P450 19A1	CYP19A1	P11511	CHEMBL1978	Cytochrome P450	0.12
Estrogen receptor alpha	ESR1	P03372	CHEMBL206	Nuclear receptor	0.12
Serotonin transporter	SLC6A4	P31645	CHEMBL228	Electrochemical transporter	0.12
