# Supplementary material for: Mechanism of Salvia miltiorrhiza Bge. for the Treatment of Ischemic Stroke Based on Bioinformatics and Network Pharmacology
Source: Evid Based Complement Alternat Med. 2022 Sep 12;2022:1767421. doi: 10.1155/2022/1767421 (PMC9484879; doi:10.1155/2022/1767421)
Supplement: Supplementary Materials — Figure S1: Venn diagram shows of target protein and major component binding protein of Salvia miltiorrhiza Bge. in ischemic stroke. Figure S2A: the cellular component in Gene Ontology (GO) of the top 20 putative target proteins of main component of Salvia miltiorrhiza Bge. (The horizontal axis represents the name of the cell component; the vertical axis represents the number of enrichments to this pathway.) Figure S2B: the molecular function in Gene Ontology (GO) of the top 20 putative target proteins of main component of Salvia miltiorrhiza Bge. (The horizontal axis represents the name of the molecular function; the vertical axis represents the number of enrichments to this pathway.) Figure S2C: the biological process in Gene Ontology (GO) of the top 20 putative target proteins of main component of Salvia miltiorrhiza Bge. (The horizontal axis represents the name of the biological process; the vertical axis represents the number of enrichments to this pathway.) Figure S2D: pathway enrichment analysis of KEGG pathway of the top 20 putative target proteins of main component of Salvia miltiorrhiza Bge. Figure S3: analysis of PPI protein interaction network between ischemic stroke and main components of Salvia miltiorrhiza Bge. Figure S4: hub target of the interaction between the active components and ischemic stroke. Table S1: results of 26 candidate high score compounds of Salvia miltiorrhiza Bge. Table S2: results of 103 putative high score target proteins of Salvia miltiorrhiza Bge. Table S3: results of 946 GO terms enrichment in Salvia miltiorrhiza Bge. Table S4: results of 48 KEGG terms enrichments in Salvia miltiorrhiza Bge. Table S5: characteristics of HUB gene in topological network. [file 1767421.f1.zip › 1767421.f1/TableS3.txt]

Table S3: enrichment results of 946 GO in Salvia miltiorrhiza.
Classification	#term ID	term description	observed gene count	background gene count	strength	false discovery rate	matching proteins in your network (IDs)	matching proteins in your network (labels)
GO Component Enrichment	GO:0005737	cytoplasm	50	11238	0.19	6.88E-05	9606.ENSP00000003100,9606.ENSP00000217961,9606.ENSP00000219070,9606.ENSP00000226279,9606.ENSP00000237014,9606.ENSP00000237612,9606.ENSP00000241453,9606.ENSP00000256442,9606.ENSP00000261707,9606.ENSP00000263317,9606.ENSP00000264657,9606.ENSP00000265734,9606.ENSP00000284981,9606.ENSP00000285379,9606.ENSP00000285930,9606.ENSP00000287936,9606.ENSP00000289547,9606.ENSP00000300900,9606.ENSP00000303211,…	CYP51A1,STS,MMP2,CD38,TTR,ABCG2,FLT3,CCNB1,SLC6A4,NOX4,STAT3,CDK6,APP,CA2,AKR1B1,HMGCR,NPC1L1,CA4,ACHE,UGT2B7,TERT,TNKS,CDK5R1,BACE1,EZH2,GSK3B,MAOA,PTPN11,CA7,FYN,ARG1,CES1,TOP1,PARP1,HSD11B1,ADORA1,PTPN1,TNKS2,MMP9,GLO1,ALOX5,AR,SYK,XDH,CYP19A1,PTPN6,ESR1,CDK5,MMP12,CYP1B1
GO Component Enrichment	GO:0000228	nuclear chromosome	10	514	0.83	0.00019	9606.ENSP00000256442,9606.ENSP00000264657,9606.ENSP00000309572,9606.ENSP00000311579,9606.ENSP00000320147,9606.ENSP00000354522,9606.ENSP00000360689,9606.ENSP00000363822,9606.ENSP00000405330,9606.ENSP00000477707	CCNB1,STAT3,TERT,TNKS,EZH2,TOP1,TNKS2,AR,ESR1,NR1H3
GO Component Enrichment	GO:0012505	endomembrane system	29	4347	0.37	0.00019	9606.ENSP00000003100,9606.ENSP00000217961,9606.ENSP00000226279,9606.ENSP00000237014,9606.ENSP00000241453,9606.ENSP00000261707,9606.ENSP00000263317,9606.ENSP00000284981,9606.ENSP00000287936,9606.ENSP00000300900,9606.ENSP00000303211,9606.ENSP00000304811,9606.ENSP00000311579,9606.ENSP00000318585,9606.ENSP00000346671,9606.ENSP00000349446,9606.ENSP00000353720,9606.ENSP00000355759,9606.ENSP00000355995,…	CYP51A1,STS,CD38,TTR,FLT3,SLC6A4,NOX4,APP,HMGCR,CA4,ACHE,UGT2B7,TNKS,BACE1,FYN,ARG1,CES1,PARP1,HSD11B1,ADORA1,PTPN1,TNKS2,MMP9,ALOX5,XDH,CYP19A1,PTPN6,ESR1,CYP1B1
GO Component Enrichment	GO:0016020	membrane	42	8420	0.24	0.00019	9606.ENSP00000003100,9606.ENSP00000178638,9606.ENSP00000217961,9606.ENSP00000219070,9606.ENSP00000226279,9606.ENSP00000237612,9606.ENSP00000241453,9606.ENSP00000256442,9606.ENSP00000261707,9606.ENSP00000263317,9606.ENSP00000264657,9606.ENSP00000284981,9606.ENSP00000285379,9606.ENSP00000287936,9606.ENSP00000289547,9606.ENSP00000300900,9606.ENSP00000303211,9606.ENSP00000304811,9606.ENSP00000309572,…	CYP51A1,CA12,STS,MMP2,CD38,ABCG2,FLT3,CCNB1,SLC6A4,NOX4,STAT3,APP,CA2,HMGCR,NPC1L1,CA4,ACHE,UGT2B7,TERT,TNKS,CDK5R1,BACE1,GSK3B,MAOA,FYN,ARG1,HSD11B1,ADORA1,KCNA3,PTPN1,TNKS2,GLO1,ALOX5,AR,SYK,CYP19A1,ABCC1,PTPN6,ESR1,CDK5,ABCB1,CYP1B1
GO Component Enrichment	GO:0043227	membrane-bounded organelle	49	11244	0.18	0.00019	9606.ENSP00000003100,9606.ENSP00000217961,9606.ENSP00000219070,9606.ENSP00000226279,9606.ENSP00000237014,9606.ENSP00000237612,9606.ENSP00000241453,9606.ENSP00000256442,9606.ENSP00000261707,9606.ENSP00000263317,9606.ENSP00000264657,9606.ENSP00000265734,9606.ENSP00000284981,9606.ENSP00000285930,9606.ENSP00000287936,9606.ENSP00000289547,9606.ENSP00000300900,9606.ENSP00000303211,9606.ENSP00000304811,…	CYP51A1,STS,MMP2,CD38,TTR,ABCG2,FLT3,CCNB1,SLC6A4,NOX4,STAT3,CDK6,APP,AKR1B1,HMGCR,NPC1L1,CA4,ACHE,UGT2B7,TERT,TNKS,CDK5R1,BACE1,EZH2,GSK3B,MAOA,PTPN11,FYN,ARG1,CES1,TOP1,PARP1,HSD11B1,ADORA1,PTPN1,TNKS2,MMP9,GLO1,ALOX5,AR,SYK,XDH,CYP19A1,PTPN6,ESR1,CDK5,MMP12,NR1H3,CYP1B1
GO Component Enrichment	GO:0043231	intracellular membrane-bounded organelle	46	10365	0.19	0.00027	9606.ENSP00000003100,9606.ENSP00000217961,9606.ENSP00000219070,9606.ENSP00000226279,9606.ENSP00000237014,9606.ENSP00000237612,9606.ENSP00000241453,9606.ENSP00000256442,9606.ENSP00000263317,9606.ENSP00000264657,9606.ENSP00000265734,9606.ENSP00000284981,9606.ENSP00000285930,9606.ENSP00000287936,9606.ENSP00000300900,9606.ENSP00000303211,9606.ENSP00000304811,9606.ENSP00000309572,9606.ENSP00000311579,…	CYP51A1,STS,MMP2,CD38,TTR,ABCG2,FLT3,CCNB1,NOX4,STAT3,CDK6,APP,AKR1B1,HMGCR,CA4,ACHE,UGT2B7,TERT,TNKS,CDK5R1,BACE1,EZH2,GSK3B,MAOA,PTPN11,FYN,ARG1,CES1,TOP1,PARP1,HSD11B1,ADORA1,PTPN1,TNKS2,GLO1,ALOX5,AR,SYK,XDH,CYP19A1,PTPN6,ESR1,CDK5,MMP12,NR1H3,CYP1B1
GO Component Enrichment	GO:0005783	endoplasmic reticulum	17	1796	0.52	0.00033	9606.ENSP00000003100,9606.ENSP00000217961,9606.ENSP00000241453,9606.ENSP00000263317,9606.ENSP00000284981,9606.ENSP00000287936,9606.ENSP00000300900,9606.ENSP00000304811,9606.ENSP00000318585,9606.ENSP00000346671,9606.ENSP00000353720,9606.ENSP00000355995,9606.ENSP00000356205,9606.ENSP00000360683,9606.ENSP00000368727,9606.ENSP00000379683,9606.ENSP00000478561	CYP51A1,STS,FLT3,NOX4,APP,HMGCR,CA4,UGT2B7,BACE1,FYN,CES1,HSD11B1,ADORA1,PTPN1,XDH,CYP19A1,CYP1B1
GO Component Enrichment	GO:0005886	plasma membrane	30	5159	0.31	0.00058	9606.ENSP00000003100,9606.ENSP00000178638,9606.ENSP00000217961,9606.ENSP00000219070,9606.ENSP00000226279,9606.ENSP00000237612,9606.ENSP00000241453,9606.ENSP00000261707,9606.ENSP00000263317,9606.ENSP00000264657,9606.ENSP00000284981,9606.ENSP00000285379,9606.ENSP00000289547,9606.ENSP00000300900,9606.ENSP00000303211,9606.ENSP00000309572,9606.ENSP00000318486,9606.ENSP00000318585,9606.ENSP00000324806,…	CYP51A1,CA12,STS,MMP2,CD38,ABCG2,FLT3,SLC6A4,NOX4,STAT3,APP,CA2,NPC1L1,CA4,ACHE,TERT,CDK5R1,BACE1,GSK3B,FYN,ADORA1,KCNA3,GLO1,AR,SYK,ABCC1,PTPN6,ESR1,CDK5,ABCB1
GO Component Enrichment	GO:0031594	neuromuscular junction	4	57	1.39	0.00088	9606.ENSP00000284981,9606.ENSP00000303211,9606.ENSP00000318486,9606.ENSP00000419782	APP,ACHE,CDK5R1,CDK5
GO Component Enrichment	GO:0043229	intracellular organelle	49	12193	0.15	0.00088	9606.ENSP00000003100,9606.ENSP00000217961,9606.ENSP00000219070,9606.ENSP00000226279,9606.ENSP00000237014,9606.ENSP00000237612,9606.ENSP00000241453,9606.ENSP00000256442,9606.ENSP00000261707,9606.ENSP00000263317,9606.ENSP00000264657,9606.ENSP00000265734,9606.ENSP00000284981,9606.ENSP00000285930,9606.ENSP00000287936,9606.ENSP00000289547,9606.ENSP00000300900,9606.ENSP00000303211,9606.ENSP00000304811,…	CYP51A1,STS,MMP2,CD38,TTR,ABCG2,FLT3,CCNB1,SLC6A4,NOX4,STAT3,CDK6,APP,AKR1B1,HMGCR,NPC1L1,CA4,ACHE,UGT2B7,TERT,TNKS,CDK5R1,BACE1,EZH2,GSK3B,MAOA,PTPN11,FYN,ARG1,CES1,TOP1,PARP1,HSD11B1,ADORA1,PTPN1,TNKS2,MMP9,GLO1,ALOX5,AR,SYK,XDH,CYP19A1,PTPN6,ESR1,CDK5,MMP12,NR1H3,CYP1B1
GO Component Enrichment	GO:0097386	glial cell projection	3	18	1.77	0.00088	9606.ENSP00000284981,9606.ENSP00000285930,9606.ENSP00000346671	APP,AKR1B1,FYN
GO Component Enrichment	GO:1902554	serine/threonine protein kinase complex	4	69	1.31	0.0014	9606.ENSP00000256442,9606.ENSP00000265734,9606.ENSP00000318486,9606.ENSP00000419782	CCNB1,CDK6,CDK5R1,CDK5
GO Component Enrichment	GO:0031090	organelle membrane	22	3337	0.36	0.0015	9606.ENSP00000003100,9606.ENSP00000217961,9606.ENSP00000226279,9606.ENSP00000237612,9606.ENSP00000261707,9606.ENSP00000263317,9606.ENSP00000264657,9606.ENSP00000284981,9606.ENSP00000287936,9606.ENSP00000289547,9606.ENSP00000300900,9606.ENSP00000304811,9606.ENSP00000311579,9606.ENSP00000318585,9606.ENSP00000340684,9606.ENSP00000349446,9606.ENSP00000355995,9606.ENSP00000360683,9606.ENSP00000360689,…	CYP51A1,STS,CD38,ABCG2,SLC6A4,NOX4,STAT3,APP,HMGCR,NPC1L1,CA4,UGT2B7,TNKS,BACE1,MAOA,ARG1,HSD11B1,PTPN1,TNKS2,ALOX5,CYP19A1,CYP1B1
GO Component Enrichment	GO:0016533	protein kinase 5 complex	2	3	2.37	0.0016	9606.ENSP00000318486,9606.ENSP00000419782	CDK5R1,CDK5
GO Component Enrichment	GO:0045177	apical part of cell	7	370	0.82	0.0018	9606.ENSP00000237612,9606.ENSP00000263317,9606.ENSP00000284981,9606.ENSP00000285379,9606.ENSP00000289547,9606.ENSP00000300900,9606.ENSP00000478255	ABCG2,NOX4,APP,CA2,NPC1L1,CA4,ABCB1
GO Component Enrichment	GO:0030424	axon	8	530	0.72	0.0023	9606.ENSP00000284981,9606.ENSP00000285379,9606.ENSP00000318486,9606.ENSP00000318585,9606.ENSP00000324806,9606.ENSP00000356205,9606.ENSP00000358784,9606.ENSP00000419782	APP,CA2,CDK5R1,BACE1,GSK3B,ADORA1,KCNA3,CDK5
GO Component Enrichment	GO:0031984	organelle subcompartment	14	1616	0.48	0.0023	9606.ENSP00000003100,9606.ENSP00000217961,9606.ENSP00000263317,9606.ENSP00000284981,9606.ENSP00000287936,9606.ENSP00000300900,9606.ENSP00000304811,9606.ENSP00000311579,9606.ENSP00000318585,9606.ENSP00000355995,9606.ENSP00000360683,9606.ENSP00000360689,9606.ENSP00000379683,9606.ENSP00000478561	CYP51A1,STS,NOX4,APP,HMGCR,CA4,UGT2B7,TNKS,BACE1,HSD11B1,PTPN1,TNKS2,CYP19A1,CYP1B1
GO Component Enrichment	GO:0070013	intracellular organelle lumen	28	5162	0.28	0.0023	9606.ENSP00000217961,9606.ENSP00000237014,9606.ENSP00000241453,9606.ENSP00000256442,9606.ENSP00000263317,9606.ENSP00000264657,9606.ENSP00000265734,9606.ENSP00000284981,9606.ENSP00000285930,9606.ENSP00000309572,9606.ENSP00000311579,9606.ENSP00000318486,9606.ENSP00000318585,9606.ENSP00000320147,9606.ENSP00000324806,9606.ENSP00000340944,9606.ENSP00000349446,9606.ENSP00000353720,9606.ENSP00000354522,…	STS,TTR,FLT3,CCNB1,NOX4,STAT3,CDK6,APP,AKR1B1,TERT,TNKS,CDK5R1,BACE1,EZH2,GSK3B,PTPN11,ARG1,CES1,TOP1,PARP1,TNKS2,MMP9,ALOX5,AR,PTPN6,ESR1,CDK5,NR1H3
GO Component Enrichment	GO:0005829	cytosol	27	4958	0.28	0.0026	9606.ENSP00000241453,9606.ENSP00000256442,9606.ENSP00000261707,9606.ENSP00000264657,9606.ENSP00000265734,9606.ENSP00000284981,9606.ENSP00000285379,9606.ENSP00000285930,9606.ENSP00000309572,9606.ENSP00000311579,9606.ENSP00000318486,9606.ENSP00000324806,9606.ENSP00000340944,9606.ENSP00000345659,9606.ENSP00000346671,9606.ENSP00000349446,9606.ENSP00000353720,9606.ENSP00000360683,9606.ENSP00000360689,…	FLT3,CCNB1,SLC6A4,STAT3,CDK6,APP,CA2,AKR1B1,TERT,TNKS,CDK5R1,GSK3B,PTPN11,CA7,FYN,ARG1,CES1,PTPN1,TNKS2,GLO1,ALOX5,AR,SYK,XDH,PTPN6,ESR1,CDK5
GO Component Enrichment	GO:0120025	plasma membrane bounded cell projection	15	1900	0.44	0.0029	9606.ENSP00000261707,9606.ENSP00000265734,9606.ENSP00000284981,9606.ENSP00000285379,9606.ENSP00000285930,9606.ENSP00000289547,9606.ENSP00000300900,9606.ENSP00000318486,9606.ENSP00000318585,9606.ENSP00000324806,9606.ENSP00000346671,9606.ENSP00000349446,9606.ENSP00000356205,9606.ENSP00000358784,9606.ENSP00000419782	SLC6A4,CDK6,APP,CA2,AKR1B1,NPC1L1,CA4,CDK5R1,BACE1,GSK3B,FYN,ARG1,ADORA1,KCNA3,CDK5
GO Component Enrichment	GO:0005641	nuclear envelope lumen	2	8	1.94	0.004	9606.ENSP00000284981,9606.ENSP00000363512	APP,ALOX5
GO Component Enrichment	GO:0005739	mitochondrion	13	1531	0.47	0.004	9606.ENSP00000219070,9606.ENSP00000237612,9606.ENSP00000256442,9606.ENSP00000263317,9606.ENSP00000264657,9606.ENSP00000309572,9606.ENSP00000324806,9606.ENSP00000340684,9606.ENSP00000340944,9606.ENSP00000346671,9606.ENSP00000349446,9606.ENSP00000355759,9606.ENSP00000478561	MMP2,ABCG2,CCNB1,NOX4,STAT3,TERT,GSK3B,MAOA,PTPN11,FYN,ARG1,PARP1,CYP1B1
GO Component Enrichment	GO:0043005	neuron projection	11	1142	0.53	0.004	9606.ENSP00000261707,9606.ENSP00000284981,9606.ENSP00000285379,9606.ENSP00000318486,9606.ENSP00000318585,9606.ENSP00000324806,9606.ENSP00000346671,9606.ENSP00000349446,9606.ENSP00000356205,9606.ENSP00000358784,9606.ENSP00000419782	SLC6A4,APP,CA2,CDK5R1,BACE1,GSK3B,FYN,ARG1,ADORA1,KCNA3,CDK5
GO Component Enrichment	GO:0005623	cell	55	16271	0.07	0.0042	9606.ENSP00000003100,9606.ENSP00000178638,9606.ENSP00000217961,9606.ENSP00000219070,9606.ENSP00000226279,9606.ENSP00000237014,9606.ENSP00000237612,9606.ENSP00000241453,9606.ENSP00000256442,9606.ENSP00000261707,9606.ENSP00000263317,9606.ENSP00000264657,9606.ENSP00000265734,9606.ENSP00000284981,9606.ENSP00000285379,9606.ENSP00000285930,9606.ENSP00000287936,9606.ENSP00000289547,9606.ENSP00000300900,…	CYP51A1,CA12,STS,MMP2,CD38,TTR,ABCG2,FLT3,CCNB1,SLC6A4,NOX4,STAT3,CDK6,APP,CA2,AKR1B1,HMGCR,NPC1L1,CA4,ACHE,UGT2B7,TERT,TNKS,CDK5R1,BACE1,EZH2,GSK3B,MAOA,PTPN11,CA7,FYN,ARG1,CES1,TOP1,PARP1,HSD11B1,ADORA1,KCNA3,PTPN1,TNKS2,MMP9,GLO1,ALOX5,AR,SYK,XDH,CYP19A1,ABCC1,PTPN6,ESR1,CDK5,MMP12,NR1H3,ABCB1,CYP1B1
GO Component Enrichment	GO:0060205	cytoplasmic vesicle lumen	6	340	0.79	0.0044	9606.ENSP00000237014,9606.ENSP00000284981,9606.ENSP00000318585,9606.ENSP00000349446,9606.ENSP00000363512,9606.ENSP00000391592	TTR,APP,BACE1,ARG1,ALOX5,PTPN6
GO Component Enrichment	GO:0000784	nuclear chromosome, telomeric region	3	51	1.31	0.0046	9606.ENSP00000309572,9606.ENSP00000311579,9606.ENSP00000360689	TERT,TNKS,TNKS2
GO Component Enrichment	GO:0048471	perinuclear region of cytoplasm	8	670	0.62	0.0058	9606.ENSP00000263317,9606.ENSP00000284981,9606.ENSP00000285930,9606.ENSP00000300900,9606.ENSP00000303211,9606.ENSP00000318486,9606.ENSP00000346671,9606.ENSP00000360689	NOX4,APP,AKR1B1,CA4,ACHE,CDK5R1,FYN,TNKS2
GO Component Enrichment	GO:0061695	transferase complex, transferring phosphorus-containing groups	5	239	0.86	0.0058	9606.ENSP00000256442,9606.ENSP00000265734,9606.ENSP00000309572,9606.ENSP00000318486,9606.ENSP00000419782	CCNB1,CDK6,TERT,CDK5R1,CDK5
GO Component Enrichment	GO:0005622	intracellular	51	14286	0.1	0.0069	9606.ENSP00000003100,9606.ENSP00000217961,9606.ENSP00000219070,9606.ENSP00000226279,9606.ENSP00000237014,9606.ENSP00000237612,9606.ENSP00000241453,9606.ENSP00000256442,9606.ENSP00000261707,9606.ENSP00000263317,9606.ENSP00000264657,9606.ENSP00000265734,9606.ENSP00000284981,9606.ENSP00000285379,9606.ENSP00000285930,9606.ENSP00000287936,9606.ENSP00000289547,9606.ENSP00000300900,9606.ENSP00000303211,…	CYP51A1,STS,MMP2,CD38,TTR,ABCG2,FLT3,CCNB1,SLC6A4,NOX4,STAT3,CDK6,APP,CA2,AKR1B1,HMGCR,NPC1L1,CA4,ACHE,UGT2B7,TERT,TNKS,CDK5R1,BACE1,EZH2,GSK3B,MAOA,PTPN11,CA7,FYN,ARG1,CES1,TOP1,PARP1,HSD11B1,ADORA1,PTPN1,TNKS2,MMP9,GLO1,ALOX5,AR,SYK,XDH,CYP19A1,PTPN6,ESR1,CDK5,MMP12,NR1H3,CYP1B1
GO Component Enrichment	GO:0042101	T cell receptor complex	2	13	1.73	0.0069	9606.ENSP00000364907,9606.ENSP00000391592	SYK,PTPN6
GO Component Enrichment	GO:0098590	plasma membrane region	10	1061	0.52	0.0069	9606.ENSP00000226279,9606.ENSP00000237612,9606.ENSP00000263317,9606.ENSP00000285379,9606.ENSP00000289547,9606.ENSP00000300900,9606.ENSP00000356205,9606.ENSP00000382342,9606.ENSP00000419782,9606.ENSP00000478255	CD38,ABCG2,NOX4,CA2,NPC1L1,CA4,ADORA1,ABCC1,CDK5,ABCB1
GO Component Enrichment	GO:0097038	perinuclear endoplasmic reticulum	2	15	1.67	0.0085	9606.ENSP00000263317,9606.ENSP00000346671	NOX4,FYN
GO Component Enrichment	GO:0036477	somatodendritic compartment	8	731	0.58	0.0087	9606.ENSP00000284981,9606.ENSP00000318486,9606.ENSP00000324806,9606.ENSP00000346671,9606.ENSP00000349446,9606.ENSP00000354522,9606.ENSP00000356205,9606.ENSP00000419782	APP,CDK5R1,GSK3B,FYN,ARG1,TOP1,ADORA1,CDK5
GO Component Enrichment	GO:0031410	cytoplasmic vesicle	15	2226	0.37	0.0091	9606.ENSP00000217961,9606.ENSP00000226279,9606.ENSP00000237014,9606.ENSP00000261707,9606.ENSP00000284981,9606.ENSP00000289547,9606.ENSP00000300900,9606.ENSP00000318585,9606.ENSP00000346671,9606.ENSP00000349446,9606.ENSP00000360683,9606.ENSP00000361405,9606.ENSP00000363512,9606.ENSP00000364907,9606.ENSP00000391592	STS,CD38,TTR,SLC6A4,APP,NPC1L1,CA4,BACE1,FYN,ARG1,PTPN1,MMP9,ALOX5,SYK,PTPN6
GO Component Enrichment	GO:0098794	postsynapse	6	435	0.68	0.0114	9606.ENSP00000284981,9606.ENSP00000318486,9606.ENSP00000324806,9606.ENSP00000346671,9606.ENSP00000356205,9606.ENSP00000419782	APP,CDK5R1,GSK3B,FYN,ADORA1,CDK5
GO Component Enrichment	GO:0000242	pericentriolar material	2	20	1.54	0.0123	9606.ENSP00000311579,9606.ENSP00000360689	TNKS,TNKS2
GO Component Enrichment	GO:0005788	endoplasmic reticulum lumen	5	299	0.77	0.0123	9606.ENSP00000217961,9606.ENSP00000241453,9606.ENSP00000284981,9606.ENSP00000318585,9606.ENSP00000353720	STS,FLT3,APP,BACE1,CES1
GO Component Enrichment	GO:0016324	apical plasma membrane	5	307	0.76	0.0123	9606.ENSP00000237612,9606.ENSP00000263317,9606.ENSP00000289547,9606.ENSP00000300900,9606.ENSP00000478255	ABCG2,NOX4,NPC1L1,CA4,ABCB1
GO Component Enrichment	GO:0043235	receptor complex	5	305	0.76	0.0123	9606.ENSP00000237612,9606.ENSP00000284981,9606.ENSP00000364907,9606.ENSP00000391592,9606.ENSP00000477707	ABCG2,APP,SYK,PTPN6,NR1H3
GO Component Enrichment	GO:0045121	membrane raft	5	300	0.77	0.0123	9606.ENSP00000261707,9606.ENSP00000284981,9606.ENSP00000318585,9606.ENSP00000346671,9606.ENSP00000358784	SLC6A4,APP,BACE1,FYN,KCNA3
GO Component Enrichment	GO:0032993	protein-DNA complex	4	188	0.87	0.013	9606.ENSP00000309572,9606.ENSP00000354522,9606.ENSP00000355759,9606.ENSP00000405330	TERT,TOP1,PARP1,ESR1
GO Component Enrichment	GO:0005789	endoplasmic reticulum membrane	9	1022	0.49	0.0138	9606.ENSP00000003100,9606.ENSP00000217961,9606.ENSP00000263317,9606.ENSP00000287936,9606.ENSP00000304811,9606.ENSP00000355995,9606.ENSP00000360683,9606.ENSP00000379683,9606.ENSP00000478561	CYP51A1,STS,NOX4,HMGCR,UGT2B7,HSD11B1,PTPN1,CYP19A1,CYP1B1
GO Component Enrichment	GO:0030141	secretory granule	8	828	0.53	0.0138	9606.ENSP00000226279,9606.ENSP00000237014,9606.ENSP00000284981,9606.ENSP00000300900,9606.ENSP00000349446,9606.ENSP00000361405,9606.ENSP00000363512,9606.ENSP00000391592	CD38,TTR,APP,CA4,ARG1,MMP9,ALOX5,PTPN6
GO Component Enrichment	GO:0034774	secretory granule lumen	5	323	0.73	0.0138	9606.ENSP00000237014,9606.ENSP00000284981,9606.ENSP00000349446,9606.ENSP00000363512,9606.ENSP00000391592	TTR,APP,ARG1,ALOX5,PTPN6
GO Component Enrichment	GO:0098827	endoplasmic reticulum subcompartment	9	1025	0.49	0.0138	9606.ENSP00000003100,9606.ENSP00000217961,9606.ENSP00000263317,9606.ENSP00000287936,9606.ENSP00000304811,9606.ENSP00000355995,9606.ENSP00000360683,9606.ENSP00000379683,9606.ENSP00000478561	CYP51A1,STS,NOX4,HMGCR,UGT2B7,HSD11B1,PTPN1,CYP19A1,CYP1B1
GO Component Enrichment	GO:0098858	actin-based cell projection	4	192	0.86	0.0138	9606.ENSP00000284981,9606.ENSP00000285379,9606.ENSP00000285930,9606.ENSP00000419782	APP,CA2,AKR1B1,CDK5
GO Component Enrichment	GO:0000790	nuclear chromatin	5	333	0.72	0.0146	9606.ENSP00000264657,9606.ENSP00000320147,9606.ENSP00000363822,9606.ENSP00000405330,9606.ENSP00000477707	STAT3,EZH2,AR,ESR1,NR1H3
GO Component Enrichment	GO:0045202	synapse	8	849	0.52	0.0146	9606.ENSP00000261707,9606.ENSP00000284981,9606.ENSP00000303211,9606.ENSP00000318486,9606.ENSP00000324806,9606.ENSP00000346671,9606.ENSP00000356205,9606.ENSP00000419782	SLC6A4,APP,ACHE,CDK5R1,GSK3B,FYN,ADORA1,CDK5
GO Component Enrichment	GO:0014069	postsynaptic density	4	205	0.83	0.0151	9606.ENSP00000318486,9606.ENSP00000346671,9606.ENSP00000356205,9606.ENSP00000419782	CDK5R1,FYN,ADORA1,CDK5
GO Component Enrichment	GO:0016323	basolateral plasma membrane	4	213	0.82	0.0165	9606.ENSP00000226279,9606.ENSP00000285379,9606.ENSP00000356205,9606.ENSP00000382342	CD38,CA2,ADORA1,ABCC1
GO Component Enrichment	GO:0005634	nucleus	30	6892	0.18	0.0178	9606.ENSP00000219070,9606.ENSP00000226279,9606.ENSP00000237612,9606.ENSP00000241453,9606.ENSP00000256442,9606.ENSP00000263317,9606.ENSP00000264657,9606.ENSP00000265734,9606.ENSP00000284981,9606.ENSP00000285930,9606.ENSP00000303211,9606.ENSP00000309572,9606.ENSP00000311579,9606.ENSP00000318486,9606.ENSP00000320147,9606.ENSP00000324806,9606.ENSP00000340944,9606.ENSP00000346671,9606.ENSP00000354522,…	MMP2,CD38,ABCG2,FLT3,CCNB1,NOX4,STAT3,CDK6,APP,AKR1B1,ACHE,TERT,TNKS,CDK5R1,EZH2,GSK3B,PTPN11,FYN,TOP1,PARP1,TNKS2,GLO1,ALOX5,AR,SYK,PTPN6,ESR1,CDK5,MMP12,NR1H3
GO Component Enrichment	GO:0044297	cell body	6	526	0.6	0.0184	9606.ENSP00000318486,9606.ENSP00000346671,9606.ENSP00000349446,9606.ENSP00000354522,9606.ENSP00000356205,9606.ENSP00000419782	CDK5R1,FYN,ARG1,TOP1,ADORA1,CDK5
GO Component Enrichment	GO:0030425	dendrite	6	531	0.6	0.019	9606.ENSP00000284981,9606.ENSP00000318486,9606.ENSP00000324806,9606.ENSP00000346671,9606.ENSP00000356205,9606.ENSP00000419782	APP,CDK5R1,GSK3B,FYN,ADORA1,CDK5
GO Component Enrichment	GO:0000307	cyclin-dependent protein kinase holoenzyme complex	2	33	1.33	0.0199	9606.ENSP00000256442,9606.ENSP00000265734	CCNB1,CDK6
GO Component Enrichment	GO:0032991	protein-containing complex	23	4792	0.22	0.0204	9606.ENSP00000237014,9606.ENSP00000237612,9606.ENSP00000241453,9606.ENSP00000256442,9606.ENSP00000263317,9606.ENSP00000264657,9606.ENSP00000265734,9606.ENSP00000284981,9606.ENSP00000309572,9606.ENSP00000311579,9606.ENSP00000318486,9606.ENSP00000320147,9606.ENSP00000324806,9606.ENSP00000340944,9606.ENSP00000354522,9606.ENSP00000355759,9606.ENSP00000358784,9606.ENSP00000363822,9606.ENSP00000364907,…	TTR,ABCG2,FLT3,CCNB1,NOX4,STAT3,CDK6,APP,TERT,TNKS,CDK5R1,EZH2,GSK3B,PTPN11,TOP1,PARP1,KCNA3,AR,SYK,PTPN6,ESR1,CDK5,NR1H3
GO Component Enrichment	GO:0031967	organelle envelope	9	1146	0.44	0.0221	9606.ENSP00000237612,9606.ENSP00000264657,9606.ENSP00000284981,9606.ENSP00000311579,9606.ENSP00000340684,9606.ENSP00000349446,9606.ENSP00000355759,9606.ENSP00000360689,9606.ENSP00000363512	ABCG2,STAT3,APP,TNKS,MAOA,ARG1,PARP1,TNKS2,ALOX5
GO Component Enrichment	GO:0005654	nucleoplasm	18	3446	0.26	0.0247	9606.ENSP00000256442,9606.ENSP00000264657,9606.ENSP00000265734,9606.ENSP00000285930,9606.ENSP00000309572,9606.ENSP00000311579,9606.ENSP00000318486,9606.ENSP00000320147,9606.ENSP00000324806,9606.ENSP00000340944,9606.ENSP00000354522,9606.ENSP00000355759,9606.ENSP00000363512,9606.ENSP00000363822,9606.ENSP00000391592,9606.ENSP00000405330,9606.ENSP00000419782,9606.ENSP00000477707	CCNB1,STAT3,CDK6,AKR1B1,TERT,TNKS,CDK5R1,EZH2,GSK3B,PTPN11,TOP1,PARP1,ALOX5,AR,PTPN6,ESR1,CDK5,NR1H3
GO Component Enrichment	GO:0043232	intracellular non-membrane-bounded organelle	20	4005	0.24	0.0247	9606.ENSP00000219070,9606.ENSP00000256442,9606.ENSP00000263317,9606.ENSP00000264657,9606.ENSP00000265734,9606.ENSP00000284981,9606.ENSP00000309572,9606.ENSP00000311579,9606.ENSP00000318486,9606.ENSP00000320147,9606.ENSP00000324806,9606.ENSP00000346671,9606.ENSP00000354522,9606.ENSP00000355759,9606.ENSP00000360689,9606.ENSP00000363822,9606.ENSP00000391592,9606.ENSP00000405330,9606.ENSP00000419782,…	MMP2,CCNB1,NOX4,STAT3,CDK6,APP,TERT,TNKS,CDK5R1,EZH2,GSK3B,FYN,TOP1,PARP1,TNKS2,AR,PTPN6,ESR1,CDK5,NR1H3
GO Component Enrichment	GO:0150034	distal axon	4	250	0.75	0.0247	9606.ENSP00000284981,9606.ENSP00000318486,9606.ENSP00000356205,9606.ENSP00000419782	APP,CDK5R1,ADORA1,CDK5
GO Component Enrichment	GO:0031981	nuclear lumen	20	4030	0.24	0.0255	9606.ENSP00000256442,9606.ENSP00000263317,9606.ENSP00000264657,9606.ENSP00000265734,9606.ENSP00000285930,9606.ENSP00000309572,9606.ENSP00000311579,9606.ENSP00000318486,9606.ENSP00000320147,9606.ENSP00000324806,9606.ENSP00000340944,9606.ENSP00000354522,9606.ENSP00000355759,9606.ENSP00000360689,9606.ENSP00000363512,9606.ENSP00000363822,9606.ENSP00000391592,9606.ENSP00000405330,9606.ENSP00000419782,…	CCNB1,NOX4,STAT3,CDK6,AKR1B1,TERT,TNKS,CDK5R1,EZH2,GSK3B,PTPN11,TOP1,PARP1,TNKS2,ALOX5,AR,PTPN6,ESR1,CDK5,NR1H3
GO Component Enrichment	GO:0098687	chromosomal region	4	272	0.71	0.0309	9606.ENSP00000256442,9606.ENSP00000309572,9606.ENSP00000311579,9606.ENSP00000360689	CCNB1,TERT,TNKS,TNKS2
GO Component Enrichment	GO:0043197	dendritic spine	3	143	0.87	0.0323	9606.ENSP00000284981,9606.ENSP00000318486,9606.ENSP00000356205	APP,CDK5R1,ADORA1
GO Component Enrichment	GO:0005635	nuclear envelope	5	446	0.59	0.0341	9606.ENSP00000284981,9606.ENSP00000311579,9606.ENSP00000355759,9606.ENSP00000360689,9606.ENSP00000363512	APP,TNKS,PARP1,TNKS2,ALOX5
GO Component Enrichment	GO:0031012	extracellular matrix	4	283	0.69	0.0341	9606.ENSP00000303211,9606.ENSP00000322788,9606.ENSP00000361405,9606.ENSP00000458585	ACHE,MMP1,MMP9,MMP12
GO Component Enrichment	GO:0031526	brush border membrane	2	52	1.13	0.0381	9606.ENSP00000289547,9606.ENSP00000300900	NPC1L1,CA4
GO Component Enrichment	GO:0043025	neuronal cell body	5	460	0.58	0.0381	9606.ENSP00000318486,9606.ENSP00000349446,9606.ENSP00000354522,9606.ENSP00000356205,9606.ENSP00000419782	CDK5R1,ARG1,TOP1,ADORA1,CDK5
GO Component Enrichment	GO:0005813	centrosome	5	468	0.57	0.0399	9606.ENSP00000256442,9606.ENSP00000265734,9606.ENSP00000311579,9606.ENSP00000324806,9606.ENSP00000360689	CCNB1,CDK6,TNKS,GSK3B,TNKS2
GO Component Enrichment	GO:0030426	growth cone	3	159	0.82	0.0399	9606.ENSP00000284981,9606.ENSP00000318486,9606.ENSP00000419782	APP,CDK5R1,CDK5
GO Component Enrichment	GO:1904724	tertiary granule lumen	2	55	1.1	0.0406	9606.ENSP00000361405,9606.ENSP00000391592	MMP9,PTPN6
GO Component Enrichment	GO:0098805	whole membrane	10	1554	0.35	0.042	9606.ENSP00000226279,9606.ENSP00000261707,9606.ENSP00000284981,9606.ENSP00000287936,9606.ENSP00000300900,9606.ENSP00000318585,9606.ENSP00000340684,9606.ENSP00000346671,9606.ENSP00000349446,9606.ENSP00000358784	CD38,SLC6A4,APP,HMGCR,CA4,BACE1,MAOA,FYN,ARG1,KCNA3
GO Component Enrichment	GO:0009986	cell surface	6	690	0.48	0.0473	9606.ENSP00000226279,9606.ENSP00000284981,9606.ENSP00000300900,9606.ENSP00000303211,9606.ENSP00000318585,9606.ENSP00000478255	CD38,APP,CA4,ACHE,BACE1,ABCB1
GO Component Enrichment	GO:0035580	specific granule lumen	2	62	1.05	0.048	9606.ENSP00000349446,9606.ENSP00000391592	ARG1,PTPN6
GO Function Enrichment	GO:0005488	binding	50	11878	0.17	8.60E-05	9606.ENSP00000003100,9606.ENSP00000178638,9606.ENSP00000217961,9606.ENSP00000219070,9606.ENSP00000226279,9606.ENSP00000237014,9606.ENSP00000237612,9606.ENSP00000241453,9606.ENSP00000256442,9606.ENSP00000261707,9606.ENSP00000263317,9606.ENSP00000264657,9606.ENSP00000265734,9606.ENSP00000284981,9606.ENSP00000285379,9606.ENSP00000287936,9606.ENSP00000289547,9606.ENSP00000300900,9606.ENSP00000303211,…
GO Function Enrichment	GO:0003824	catalytic activity	48	5592	0.48	4.35E-16	9606.ENSP00000003100,9606.ENSP00000178638,9606.ENSP00000217961,9606.ENSP00000219070,9606.ENSP00000226279,9606.ENSP00000237612,9606.ENSP00000241453,9606.ENSP00000256442,9606.ENSP00000263317,9606.ENSP00000265734,9606.ENSP00000285379,9606.ENSP00000285930,9606.ENSP00000287936,9606.ENSP00000300900,9606.ENSP00000303211,9606.ENSP00000304811,9606.ENSP00000309572,9606.ENSP00000311579,9606.ENSP00000318486,…
GO Function Enrichment	GO:0043167	ion binding	40	6066	0.36	1.02E-07	9606.ENSP00000003100,9606.ENSP00000178638,9606.ENSP00000217961,9606.ENSP00000219070,9606.ENSP00000237612,9606.ENSP00000241453,9606.ENSP00000261707,9606.ENSP00000263317,9606.ENSP00000265734,9606.ENSP00000284981,9606.ENSP00000285379,9606.ENSP00000287936,9606.ENSP00000300900,9606.ENSP00000303211,9606.ENSP00000309572,9606.ENSP00000311579,9606.ENSP00000318486,9606.ENSP00000322788,9606.ENSP00000324806,…
GO Function Enrichment	GO:0005515	protein binding	32	6607	0.23	0.0029	9606.ENSP00000226279,9606.ENSP00000237014,9606.ENSP00000237612,9606.ENSP00000241453,9606.ENSP00000256442,9606.ENSP00000261707,9606.ENSP00000263317,9606.ENSP00000264657,9606.ENSP00000265734,9606.ENSP00000284981,9606.ENSP00000287936,9606.ENSP00000289547,9606.ENSP00000303211,9606.ENSP00000309572,9606.ENSP00000311579,9606.ENSP00000318486,9606.ENSP00000318585,9606.ENSP00000324806,9606.ENSP00000340944,…
GO Function Enrichment	GO:0043169	cation binding	29	4170	0.39	2.83E-05	9606.ENSP00000003100,9606.ENSP00000178638,9606.ENSP00000217961,9606.ENSP00000219070,9606.ENSP00000261707,9606.ENSP00000284981,9606.ENSP00000285379,9606.ENSP00000300900,9606.ENSP00000303211,9606.ENSP00000309572,9606.ENSP00000311579,9606.ENSP00000318486,9606.ENSP00000322788,9606.ENSP00000345659,9606.ENSP00000346671,9606.ENSP00000349446,9606.ENSP00000355759,9606.ENSP00000360683,9606.ENSP00000360689,…
GO Function Enrichment	GO:0046872	metal ion binding	28	4087	0.38	6.51E-05	9606.ENSP00000003100,9606.ENSP00000178638,9606.ENSP00000217961,9606.ENSP00000219070,9606.ENSP00000261707,9606.ENSP00000284981,9606.ENSP00000285379,9606.ENSP00000300900,9606.ENSP00000309572,9606.ENSP00000311579,9606.ENSP00000318486,9606.ENSP00000322788,9606.ENSP00000345659,9606.ENSP00000346671,9606.ENSP00000349446,9606.ENSP00000355759,9606.ENSP00000360683,9606.ENSP00000360689,9606.ENSP00000361405,…
GO Function Enrichment	GO:1901363	heterocyclic compound binding	27	5305	0.25	0.0049	9606.ENSP00000003100,9606.ENSP00000237612,9606.ENSP00000241453,9606.ENSP00000261707,9606.ENSP00000263317,9606.ENSP00000264657,9606.ENSP00000265734,9606.ENSP00000284981,9606.ENSP00000287936,9606.ENSP00000309572,9606.ENSP00000320147,9606.ENSP00000324806,9606.ENSP00000346671,9606.ENSP00000354522,9606.ENSP00000355759,9606.ENSP00000356205,9606.ENSP00000363822,9606.ENSP00000364907,9606.ENSP00000368727,…
GO Function Enrichment	GO:0097159	organic cyclic compound binding	27	5382	0.24	0.0057	9606.ENSP00000003100,9606.ENSP00000237612,9606.ENSP00000241453,9606.ENSP00000261707,9606.ENSP00000263317,9606.ENSP00000264657,9606.ENSP00000265734,9606.ENSP00000284981,9606.ENSP00000287936,9606.ENSP00000309572,9606.ENSP00000320147,9606.ENSP00000324806,9606.ENSP00000346671,9606.ENSP00000354522,9606.ENSP00000355759,9606.ENSP00000356205,9606.ENSP00000363822,9606.ENSP00000364907,9606.ENSP00000368727,…
GO Function Enrichment	GO:0046914	transition metal ion binding	22	1051	0.86	1.19E-11	9606.ENSP00000003100,9606.ENSP00000178638,9606.ENSP00000219070,9606.ENSP00000284981,9606.ENSP00000285379,9606.ENSP00000300900,9606.ENSP00000311579,9606.ENSP00000322788,9606.ENSP00000345659,9606.ENSP00000349446,9606.ENSP00000355759,9606.ENSP00000360683,9606.ENSP00000361405,9606.ENSP00000362463,9606.ENSP00000363512,9606.ENSP00000363822,9606.ENSP00000368727,9606.ENSP00000379683,9606.ENSP00000405330,…
GO Function Enrichment	GO:0019899	enzyme binding	20	2197	0.5	6.51E-05	9606.ENSP00000256442,9606.ENSP00000261707,9606.ENSP00000263317,9606.ENSP00000264657,9606.ENSP00000284981,9606.ENSP00000287936,9606.ENSP00000289547,9606.ENSP00000318486,9606.ENSP00000318585,9606.ENSP00000324806,9606.ENSP00000340944,9606.ENSP00000346671,9606.ENSP00000355759,9606.ENSP00000360683,9606.ENSP00000360689,9606.ENSP00000363822,9606.ENSP00000364907,9606.ENSP00000391592,9606.ENSP00000405330,…
GO Function Enrichment	GO:0140096	catalytic activity, acting on a protein	19	2176	0.48	0.00018	9606.ENSP00000219070,9606.ENSP00000241453,9606.ENSP00000256442,9606.ENSP00000265734,9606.ENSP00000318486,9606.ENSP00000318585,9606.ENSP00000320147,9606.ENSP00000322788,9606.ENSP00000324806,9606.ENSP00000340944,9606.ENSP00000346671,9606.ENSP00000354522,9606.ENSP00000355759,9606.ENSP00000360683,9606.ENSP00000361405,9606.ENSP00000364907,9606.ENSP00000391592,9606.ENSP00000419782,9606.ENSP00000458585
GO Function Enrichment	GO:0016740	transferase activity	18	2250	0.45	0.00063	9606.ENSP00000226279,9606.ENSP00000241453,9606.ENSP00000256442,9606.ENSP00000265734,9606.ENSP00000304811,9606.ENSP00000309572,9606.ENSP00000311579,9606.ENSP00000318486,9606.ENSP00000320147,9606.ENSP00000324806,9606.ENSP00000340944,9606.ENSP00000346671,9606.ENSP00000354522,9606.ENSP00000355759,9606.ENSP00000360689,9606.ENSP00000364907,9606.ENSP00000405330,9606.ENSP00000419782
GO Function Enrichment	GO:0016787	hydrolase activity	18	2448	0.41	0.0015	9606.ENSP00000217961,9606.ENSP00000219070,9606.ENSP00000226279,9606.ENSP00000237612,9606.ENSP00000285379,9606.ENSP00000303211,9606.ENSP00000318585,9606.ENSP00000322788,9606.ENSP00000340944,9606.ENSP00000349446,9606.ENSP00000353720,9606.ENSP00000356205,9606.ENSP00000360683,9606.ENSP00000361405,9606.ENSP00000382342,9606.ENSP00000391592,9606.ENSP00000458585,9606.ENSP00000478255
GO Function Enrichment	GO:0036094	small molecule binding	18	2460	0.41	0.0015	9606.ENSP00000237612,9606.ENSP00000241453,9606.ENSP00000263317,9606.ENSP00000265734,9606.ENSP00000287936,9606.ENSP00000324806,9606.ENSP00000346671,9606.ENSP00000354522,9606.ENSP00000355759,9606.ENSP00000356205,9606.ENSP00000364907,9606.ENSP00000368727,9606.ENSP00000379683,9606.ENSP00000382342,9606.ENSP00000419782,9606.ENSP00000477707,9606.ENSP00000478255,9606.ENSP00000478561
GO Function Enrichment	GO:0008144	drug binding	16	1710	0.51	0.00042	9606.ENSP00000237612,9606.ENSP00000241453,9606.ENSP00000261707,9606.ENSP00000263317,9606.ENSP00000265734,9606.ENSP00000289547,9606.ENSP00000303211,9606.ENSP00000324806,9606.ENSP00000346671,9606.ENSP00000354522,9606.ENSP00000364907,9606.ENSP00000379683,9606.ENSP00000382342,9606.ENSP00000419782,9606.ENSP00000478255,9606.ENSP00000478561
GO Function Enrichment	GO:0008270	zinc ion binding	15	800	0.82	6.56E-07	9606.ENSP00000178638,9606.ENSP00000219070,9606.ENSP00000285379,9606.ENSP00000300900,9606.ENSP00000311579,9606.ENSP00000322788,9606.ENSP00000345659,9606.ENSP00000355759,9606.ENSP00000360683,9606.ENSP00000361405,9606.ENSP00000362463,9606.ENSP00000363822,9606.ENSP00000405330,9606.ENSP00000458585,9606.ENSP00000477707
GO Function Enrichment	GO:0005102	signaling receptor binding	15	1513	0.54	0.00042	9606.ENSP00000237014,9606.ENSP00000241453,9606.ENSP00000256442,9606.ENSP00000264657,9606.ENSP00000284981,9606.ENSP00000318486,9606.ENSP00000340944,9606.ENSP00000346671,9606.ENSP00000355759,9606.ENSP00000356205,9606.ENSP00000360683,9606.ENSP00000363822,9606.ENSP00000364907,9606.ENSP00000405330,9606.ENSP00000419782
GO Function Enrichment	GO:0042802	identical protein binding	15	1754	0.48	0.0013	9606.ENSP00000226279,9606.ENSP00000237014,9606.ENSP00000237612,9606.ENSP00000241453,9606.ENSP00000261707,9606.ENSP00000264657,9606.ENSP00000284981,9606.ENSP00000287936,9606.ENSP00000303211,9606.ENSP00000309572,9606.ENSP00000346671,9606.ENSP00000355759,9606.ENSP00000361405,9606.ENSP00000368727,9606.ENSP00000405330
GO Function Enrichment	GO:0000166	nucleotide binding	14	2097	0.37	0.0106	9606.ENSP00000237612,9606.ENSP00000241453,9606.ENSP00000263317,9606.ENSP00000265734,9606.ENSP00000287936,9606.ENSP00000324806,9606.ENSP00000346671,9606.ENSP00000354522,9606.ENSP00000355759,9606.ENSP00000364907,9606.ENSP00000368727,9606.ENSP00000382342,9606.ENSP00000419782,9606.ENSP00000478255
GO Function Enrichment	GO:0044877	protein-containing complex binding	13	968	0.67	9.77E-05	9606.ENSP00000241453,9606.ENSP00000261707,9606.ENSP00000284981,9606.ENSP00000303211,9606.ENSP00000318486,9606.ENSP00000320147,9606.ENSP00000340944,9606.ENSP00000346671,9606.ENSP00000356205,9606.ENSP00000360683,9606.ENSP00000361405,9606.ENSP00000364907,9606.ENSP00000458585
GO Function Enrichment	GO:0019901	protein kinase binding	12	599	0.85	9.47E-06	9606.ENSP00000256442,9606.ENSP00000263317,9606.ENSP00000264657,9606.ENSP00000318486,9606.ENSP00000324806,9606.ENSP00000340944,9606.ENSP00000355759,9606.ENSP00000360683,9606.ENSP00000364907,9606.ENSP00000391592,9606.ENSP00000405330,9606.ENSP00000419782
GO Function Enrichment	GO:0016772	transferase activity, transferring phosphorus-containing groups	12	982	0.63	0.00042	9606.ENSP00000241453,9606.ENSP00000256442,9606.ENSP00000265734,9606.ENSP00000309572,9606.ENSP00000318486,9606.ENSP00000324806,9606.ENSP00000340944,9606.ENSP00000346671,9606.ENSP00000354522,9606.ENSP00000364907,9606.ENSP00000405330,9606.ENSP00000419782
GO Function Enrichment	GO:0046983	protein dimerization activity	12	1301	0.51	0.0028	9606.ENSP00000237014,9606.ENSP00000237612,9606.ENSP00000241453,9606.ENSP00000261707,9606.ENSP00000264657,9606.ENSP00000284981,9606.ENSP00000287936,9606.ENSP00000303211,9606.ENSP00000309572,9606.ENSP00000356205,9606.ENSP00000363822,9606.ENSP00000368727
GO Function Enrichment	GO:0016773	phosphotransferase activity, alcohol group as acceptor	11	767	0.7	0.00031	9606.ENSP00000241453,9606.ENSP00000256442,9606.ENSP00000265734,9606.ENSP00000318486,9606.ENSP00000324806,9606.ENSP00000340944,9606.ENSP00000346671,9606.ENSP00000354522,9606.ENSP00000364907,9606.ENSP00000405330,9606.ENSP00000419782
GO Function Enrichment	GO:0016301	kinase activity	11	835	0.66	0.00045	9606.ENSP00000241453,9606.ENSP00000256442,9606.ENSP00000265734,9606.ENSP00000318486,9606.ENSP00000324806,9606.ENSP00000340944,9606.ENSP00000346671,9606.ENSP00000354522,9606.ENSP00000364907,9606.ENSP00000405330,9606.ENSP00000419782
GO Function Enrichment	GO:0016491	oxidoreductase activity	10	716	0.69	0.00063	9606.ENSP00000003100,9606.ENSP00000263317,9606.ENSP00000285930,9606.ENSP00000287936,9606.ENSP00000340684,9606.ENSP00000355995,9606.ENSP00000363512,9606.ENSP00000368727,9606.ENSP00000379683,9606.ENSP00000478561
GO Function Enrichment	GO:0005524	ATP binding	10	1462	0.38	0.0313	9606.ENSP00000237612,9606.ENSP00000241453,9606.ENSP00000265734,9606.ENSP00000324806,9606.ENSP00000346671,9606.ENSP00000354522,9606.ENSP00000364907,9606.ENSP00000382342,9606.ENSP00000419782,9606.ENSP00000478255
GO Function Enrichment	GO:0060089	molecular transducer activity	10	1483	0.37	0.0339	9606.ENSP00000241453,9606.ENSP00000256442,9606.ENSP00000264657,9606.ENSP00000265734,9606.ENSP00000356205,9606.ENSP00000363822,9606.ENSP00000391592,9606.ENSP00000405330,9606.ENSP00000419782,9606.ENSP00000477707
GO Function Enrichment	GO:0004672	protein kinase activity	9	635	0.69	0.0012	9606.ENSP00000241453,9606.ENSP00000256442,9606.ENSP00000265734,9606.ENSP00000318486,9606.ENSP00000324806,9606.ENSP00000346671,9606.ENSP00000354522,9606.ENSP00000364907,9606.ENSP00000419782
GO Function Enrichment	GO:0042803	protein homodimerization activity	9	830	0.58	0.0047	9606.ENSP00000237612,9606.ENSP00000241453,9606.ENSP00000261707,9606.ENSP00000264657,9606.ENSP00000284981,9606.ENSP00000287936,9606.ENSP00000303211,9606.ENSP00000309572,9606.ENSP00000368727
GO Function Enrichment	GO:0043565	sequence-specific DNA binding	9	1047	0.48	0.0136	9606.ENSP00000264657,9606.ENSP00000309572,9606.ENSP00000320147,9606.ENSP00000354522,9606.ENSP00000355759,9606.ENSP00000363822,9606.ENSP00000405330,9606.ENSP00000458585,9606.ENSP00000477707
GO Function Enrichment	GO:0016788	hydrolase activity, acting on ester bonds	8	713	0.59	0.0064	9606.ENSP00000217961,9606.ENSP00000285379,9606.ENSP00000303211,9606.ENSP00000340944,9606.ENSP00000353720,9606.ENSP00000356205,9606.ENSP00000360683,9606.ENSP00000391592
GO Function Enrichment	GO:0000976	transcription regulatory region sequence-specific DNA binding	8	829	0.53	0.0126	9606.ENSP00000264657,9606.ENSP00000320147,9606.ENSP00000354522,9606.ENSP00000355759,9606.ENSP00000363822,9606.ENSP00000405330,9606.ENSP00000458585,9606.ENSP00000477707
GO Function Enrichment	GO:0048037	cofactor binding	7	481	0.71	0.0039	9606.ENSP00000003100,9606.ENSP00000263317,9606.ENSP00000287936,9606.ENSP00000355759,9606.ENSP00000368727,9606.ENSP00000379683,9606.ENSP00000478561
GO Function Enrichment	GO:0008134	transcription factor binding	7	610	0.6	0.0104	9606.ENSP00000241453,9606.ENSP00000264657,9606.ENSP00000309572,9606.ENSP00000324806,9606.ENSP00000355759,9606.ENSP00000363822,9606.ENSP00000405330
GO Function Enrichment	GO:0000977	RNA polymerase II transcription regulatory region sequence-specific DNA binding	7	647	0.58	0.0126	9606.ENSP00000264657,9606.ENSP00000320147,9606.ENSP00000354522,9606.ENSP00000355759,9606.ENSP00000363822,9606.ENSP00000405330,9606.ENSP00000477707
GO Function Enrichment	GO:0019904	protein domain specific binding	7	706	0.54	0.0182	9606.ENSP00000284981,9606.ENSP00000340944,9606.ENSP00000346671,9606.ENSP00000354522,9606.ENSP00000363822,9606.ENSP00000364907,9606.ENSP00000391592
GO Function Enrichment	GO:0016829	lyase activity	6	175	1.08	0.00034	9606.ENSP00000178638,9606.ENSP00000226279,9606.ENSP00000285379,9606.ENSP00000300900,9606.ENSP00000345659,9606.ENSP00000362463
GO Function Enrichment	GO:0051427	hormone receptor binding	6	174	1.08	0.00034	9606.ENSP00000241453,9606.ENSP00000264657,9606.ENSP00000340944,9606.ENSP00000346671,9606.ENSP00000355759,9606.ENSP00000405330
GO Function Enrichment	GO:0004674	protein serine/threonine kinase activity	6	444	0.67	0.0103	9606.ENSP00000256442,9606.ENSP00000265734,9606.ENSP00000324806,9606.ENSP00000354522,9606.ENSP00000364907,9606.ENSP00000419782
GO Function Enrichment	GO:0000978	RNA polymerase II proximal promoter sequence-specific DNA binding	6	492	0.63	0.0137	9606.ENSP00000264657,9606.ENSP00000320147,9606.ENSP00000354522,9606.ENSP00000363822,9606.ENSP00000405330,9606.ENSP00000477707
GO Function Enrichment	GO:0046875	ephrin receptor binding	5	28	1.8	3.36E-06	9606.ENSP00000284981,9606.ENSP00000318486,9606.ENSP00000346671,9606.ENSP00000360683,9606.ENSP00000419782
GO Function Enrichment	GO:0005506	iron ion binding	5	147	1.07	0.0011	9606.ENSP00000003100,9606.ENSP00000363512,9606.ENSP00000368727,9606.ENSP00000379683,9606.ENSP00000478561
GO Function Enrichment	GO:0050839	cell adhesion molecule binding	5	200	0.94	0.0029	9606.ENSP00000284981,9606.ENSP00000318486,9606.ENSP00000340944,9606.ENSP00000364907,9606.ENSP00000391592
GO Function Enrichment	GO:0017171	serine hydrolase activity	5	212	0.92	0.0035	9606.ENSP00000219070,9606.ENSP00000303211,9606.ENSP00000322788,9606.ENSP00000361405,9606.ENSP00000458585
GO Function Enrichment	GO:0061629	RNA polymerase II-specific DNA-binding transcription factor binding	5	257	0.83	0.0062	9606.ENSP00000241453,9606.ENSP00000264657,9606.ENSP00000324806,9606.ENSP00000355759,9606.ENSP00000405330
GO Function Enrichment	GO:0001664	G protein-coupled receptor binding	5	272	0.81	0.0074	9606.ENSP00000264657,9606.ENSP00000284981,9606.ENSP00000340944,9606.ENSP00000346671,9606.ENSP00000356205
GO Function Enrichment	GO:0004175	endopeptidase activity	5	399	0.64	0.0238	9606.ENSP00000219070,9606.ENSP00000318585,9606.ENSP00000322788,9606.ENSP00000361405,9606.ENSP00000458585
GO Function Enrichment	GO:0004089	carbonate dehydratase activity	4	14	2	1.20E-05	9606.ENSP00000178638,9606.ENSP00000285379,9606.ENSP00000300900,9606.ENSP00000345659
GO Function Enrichment	GO:0004879	nuclear receptor activity	4	50	1.45	0.00042	9606.ENSP00000264657,9606.ENSP00000363822,9606.ENSP00000405330,9606.ENSP00000477707
GO Function Enrichment	GO:0035258	steroid hormone receptor binding	4	90	1.19	0.0019	9606.ENSP00000241453,9606.ENSP00000264657,9606.ENSP00000355759,9606.ENSP00000405330
GO Function Enrichment	GO:0042562	hormone binding	4	90	1.19	0.0019	9606.ENSP00000237014,9606.ENSP00000284981,9606.ENSP00000303211,9606.ENSP00000363822
GO Function Enrichment	GO:0042910	xenobiotic transmembrane transporter activity	4	94	1.17	0.002	9606.ENSP00000237612,9606.ENSP00000261707,9606.ENSP00000382342,9606.ENSP00000478255
GO Function Enrichment	GO:0009055	electron transfer activity	4	103	1.13	0.0026	9606.ENSP00000263317,9606.ENSP00000285930,9606.ENSP00000368727,9606.ENSP00000379683
GO Function Enrichment	GO:0004222	metalloendopeptidase activity	4	110	1.1	0.0031	9606.ENSP00000219070,9606.ENSP00000322788,9606.ENSP00000361405,9606.ENSP00000458585
GO Function Enrichment	GO:0016922	nuclear receptor binding	4	111	1.1	0.0031	9606.ENSP00000241453,9606.ENSP00000264657,9606.ENSP00000355759,9606.ENSP00000405330
GO Function Enrichment	GO:0001085	RNA polymerase II transcription factor binding	4	121	1.06	0.0039	9606.ENSP00000264657,9606.ENSP00000324806,9606.ENSP00000363822,9606.ENSP00000405330
GO Function Enrichment	GO:0020037	heme binding	4	128	1.04	0.0046	9606.ENSP00000003100,9606.ENSP00000263317,9606.ENSP00000379683,9606.ENSP00000478561
GO Function Enrichment	GO:0016614	oxidoreductase activity, acting on CH-OH group of donors	4	135	1.02	0.005	9606.ENSP00000285930,9606.ENSP00000287936,9606.ENSP00000355995,9606.ENSP00000368727
GO Function Enrichment	GO:0019902	phosphatase binding	4	168	0.92	0.0092	9606.ENSP00000264657,9606.ENSP00000287936,9606.ENSP00000360683,9606.ENSP00000364907
GO Function Enrichment	GO:0004252	serine-type endopeptidase activity	4	180	0.89	0.0104	9606.ENSP00000219070,9606.ENSP00000322788,9606.ENSP00000361405,9606.ENSP00000458585
GO Function Enrichment	GO:0016757	transferase activity, transferring glycosyl groups	4	265	0.72	0.0288	9606.ENSP00000304811,9606.ENSP00000311579,9606.ENSP00000355759,9606.ENSP00000360689
GO Function Enrichment	GO:0050662	coenzyme binding	4	274	0.71	0.0313	9606.ENSP00000263317,9606.ENSP00000287936,9606.ENSP00000355759,9606.ENSP00000368727
GO Function Enrichment	GO:0008559	xenobiotic transmembrane transporting ATPase activity	3	7	2.18	9.56E-05	9606.ENSP00000237612,9606.ENSP00000382342,9606.ENSP00000478255
GO Function Enrichment	GO:0003950	NAD+ ADP-ribosyltransferase activity	3	23	1.66	0.00093	9606.ENSP00000311579,9606.ENSP00000355759,9606.ENSP00000360689
GO Function Enrichment	GO:0005158	insulin receptor binding	3	23	1.66	0.00093	9606.ENSP00000284981,9606.ENSP00000340944,9606.ENSP00000360683
GO Function Enrichment	GO:0004693	cyclin-dependent protein serine/threonine kinase activity	3	33	1.5	0.0019	9606.ENSP00000256442,9606.ENSP00000265734,9606.ENSP00000419782
GO Function Enrichment	GO:0019825	oxygen binding	3	36	1.46	0.0021	9606.ENSP00000263317,9606.ENSP00000379683,9606.ENSP00000478561
GO Function Enrichment	GO:0001784	phosphotyrosine residue binding	3	37	1.45	0.0022	9606.ENSP00000340944,9606.ENSP00000364907,9606.ENSP00000391592
GO Function Enrichment	GO:0003707	steroid hormone receptor activity	3	59	1.25	0.0054	9606.ENSP00000363822,9606.ENSP00000405330,9606.ENSP00000477707
GO Function Enrichment	GO:0005518	collagen binding	3	61	1.24	0.0058	9606.ENSP00000303211,9606.ENSP00000361405,9606.ENSP00000458585
GO Function Enrichment	GO:0046934	phosphatidylinositol-4,5-bisphosphate 3-kinase activity	3	68	1.19	0.0072	9606.ENSP00000340944,9606.ENSP00000346671,9606.ENSP00000405330
GO Function Enrichment	GO:1990782	protein tyrosine kinase binding	3	77	1.13	0.0095	9606.ENSP00000263317,9606.ENSP00000340944,9606.ENSP00000360683
GO Function Enrichment	GO:0008013	beta-catenin binding	3	82	1.11	0.0104	9606.ENSP00000324806,9606.ENSP00000363822,9606.ENSP00000405330
GO Function Enrichment	GO:0005496	steroid binding	3	88	1.08	0.0116	9606.ENSP00000363822,9606.ENSP00000405330,9606.ENSP00000477707
GO Function Enrichment	GO:0004497	monooxygenase activity	3	92	1.06	0.0126	9606.ENSP00000003100,9606.ENSP00000379683,9606.ENSP00000478561
GO Function Enrichment	GO:0004725	protein tyrosine phosphatase activity	3	100	1.02	0.0149	9606.ENSP00000340944,9606.ENSP00000360683,9606.ENSP00000391592
GO Function Enrichment	GO:0016616	oxidoreductase activity, acting on the CH-OH group of donors, NAD or NADP as acceptor	3	118	0.95	0.0217	9606.ENSP00000285930,9606.ENSP00000287936,9606.ENSP00000355995
GO Function Enrichment	GO:0019903	protein phosphatase binding	3	123	0.93	0.0232	9606.ENSP00000264657,9606.ENSP00000287936,9606.ENSP00000360683
GO Function Enrichment	GO:0043492	ATPase activity, coupled to movement of substances	3	124	0.93	0.0235	9606.ENSP00000237612,9606.ENSP00000382342,9606.ENSP00000478255
GO Function Enrichment	GO:0052689	carboxylic ester hydrolase activity	3	139	0.88	0.0304	9606.ENSP00000285379,9606.ENSP00000303211,9606.ENSP00000353720
GO Function Enrichment	GO:0016705	oxidoreductase activity, acting on paired donors, with incorporation or reduction of molecular oxygen	3	150	0.84	0.0355	9606.ENSP00000003100,9606.ENSP00000379683,9606.ENSP00000478561
GO Function Enrichment	GO:0140097	catalytic activity, acting on DNA	3	173	0.78	0.0491	9606.ENSP00000309572,9606.ENSP00000354522,9606.ENSP00000355759
GO Function Enrichment	GO:0030549	acetylcholine receptor activator activity	2	3	2.37	0.0012	9606.ENSP00000284981,9606.ENSP00000419782
GO Function Enrichment	GO:0061575	cyclin-dependent protein serine/threonine kinase activator activity	2	6	2.07	0.0024	9606.ENSP00000256442,9606.ENSP00000318486
GO Function Enrichment	GO:0046624	sphingolipid transporter activity	2	9	1.89	0.0038	9606.ENSP00000382342,9606.ENSP00000478255
GO Function Enrichment	GO:0035259	glucocorticoid receptor binding	2	13	1.73	0.0058	9606.ENSP00000241453,9606.ENSP00000264657
GO Function Enrichment	GO:0050321	tau-protein kinase activity	2	14	1.7	0.0064	9606.ENSP00000324806,9606.ENSP00000419782
GO Function Enrichment	GO:0051428	peptide hormone receptor binding	2	18	1.59	0.0092	9606.ENSP00000340944,9606.ENSP00000346671
GO Function Enrichment	GO:0001223	transcription coactivator binding	2	20	1.54	0.0104	9606.ENSP00000309572,9606.ENSP00000405330
GO Function Enrichment	GO:0140326	ATPase-coupled intramembrane lipid transporter activity	2	20	1.54	0.0104	9606.ENSP00000382342,9606.ENSP00000478255
GO Function Enrichment	GO:0070330	aromatase activity	2	21	1.52	0.0106	9606.ENSP00000379683,9606.ENSP00000478561
GO Function Enrichment	GO:0051184	cofactor transmembrane transporter activity	2	22	1.5	0.0111	9606.ENSP00000237612,9606.ENSP00000382342
GO Function Enrichment	GO:0051721	protein phosphatase 2A binding	2	29	1.38	0.0163	9606.ENSP00000287936,9606.ENSP00000360683
GO Function Enrichment	GO:0042169	SH2 domain binding	2	33	1.33	0.0198	9606.ENSP00000364907,9606.ENSP00000391592
GO Function Enrichment	GO:0043014	alpha-tubulin binding	2	34	1.31	0.0207	9606.ENSP00000318486,9606.ENSP00000346671
GO Function Enrichment	GO:0016903	oxidoreductase activity, acting on the aldehyde or oxo group of donors	2	41	1.23	0.0271	9606.ENSP00000285930,9606.ENSP00000368727
GO Function Enrichment	GO:0030331	estrogen receptor binding	2	42	1.22	0.0281	9606.ENSP00000355759,9606.ENSP00000405330
GO Function Enrichment	GO:0035254	glutamate receptor binding	2	43	1.21	0.0289	9606.ENSP00000318486,9606.ENSP00000346671
GO Function Enrichment	GO:0001046	core promoter sequence-specific DNA binding	2	45	1.19	0.0309	9606.ENSP00000320147,9606.ENSP00000458585
GO Function Enrichment	GO:0004715	non-membrane spanning protein tyrosine kinase activity	2	51	1.14	0.0371	9606.ENSP00000346671,9606.ENSP00000364907
GO Function Enrichment	GO:0005548	phospholipid transporter activity	2	55	1.1	0.0417	9606.ENSP00000382342,9606.ENSP00000478255
GO Function Enrichment	GO:0043621	protein self-association	2	55	1.1	0.0417	9606.ENSP00000241453,9606.ENSP00000303211
GO Function Enrichment	GO:0001540	amyloid-beta binding	2	57	1.09	0.0439	9606.ENSP00000303211,9606.ENSP00000318585
GO Process Enrichment	GO:0065007	biological regulation	52	11740	0.19	1.10E-06	9606.ENSP00000003100,9606.ENSP00000178638,9606.ENSP00000219070,9606.ENSP00000226279,9606.ENSP00000237014,9606.ENSP00000237612,9606.ENSP00000241453,9606.ENSP00000256442,9606.ENSP00000261707,9606.ENSP00000263317,9606.ENSP00000264657,9606.ENSP00000265734,9606.ENSP00000284981,9606.ENSP00000285379,9606.ENSP00000285930,9606.ENSP00000287936,9606.ENSP00000303211,9606.ENSP00000304811,9606.ENSP00000309572,…	CYP51A1,CA12,MMP2,CD38,TTR,ABCG2,FLT3,CCNB1,SLC6A4,NOX4,STAT3,CDK6,APP,CA2,AKR1B1,HMGCR,ACHE,UGT2B7,TERT,TNKS,CDK5R1,BACE1,EZH2,MMP1,GSK3B,MAOA,PTPN11,CA7,FYN,ARG1,TOP1,PARP1,HSD11B1,ADORA1,KCNA3,PTPN1,TNKS2,MMP9,GLO1,ALOX5,AR,SYK,XDH,CYP19A1,ABCC1,PTPN6,ESR1,CDK5,MMP12,NR1H3,ABCB1,CYP1B1
GO Process Enrichment	GO:0009987	cellular process	52	14652	0.09	0.0037	9606.ENSP00000217961,9606.ENSP00000219070,9606.ENSP00000226279,9606.ENSP00000237014,9606.ENSP00000237612,9606.ENSP00000241453,9606.ENSP00000256442,9606.ENSP00000261707,9606.ENSP00000263317,9606.ENSP00000264657,9606.ENSP00000265734,9606.ENSP00000284981,9606.ENSP00000285379,9606.ENSP00000285930,9606.ENSP00000287936,9606.ENSP00000289547,9606.ENSP00000303211,9606.ENSP00000304811,9606.ENSP00000309572,…	STS,MMP2,CD38,TTR,ABCG2,FLT3,CCNB1,SLC6A4,NOX4,STAT3,CDK6,APP,CA2,AKR1B1,HMGCR,NPC1L1,ACHE,UGT2B7,TERT,TNKS,CDK5R1,BACE1,EZH2,MMP1,GSK3B,MAOA,PTPN11,CA7,FYN,ARG1,CES1,TOP1,PARP1,ADORA1,KCNA3,PTPN1,TNKS2,MMP9,GLO1,ALOX5,AR,SYK,XDH,CYP19A1,ABCC1,PTPN6,ESR1,CDK5,MMP12,NR1H3,ABCB1,CYP1B1
GO Process Enrichment	GO:0008152	metabolic process	50	9569	0.26	2.04E-08	9606.ENSP00000003100,9606.ENSP00000217961,9606.ENSP00000219070,9606.ENSP00000226279,9606.ENSP00000237014,9606.ENSP00000237612,9606.ENSP00000241453,9606.ENSP00000256442,9606.ENSP00000261707,9606.ENSP00000263317,9606.ENSP00000264657,9606.ENSP00000265734,9606.ENSP00000284981,9606.ENSP00000285930,9606.ENSP00000287936,9606.ENSP00000289547,9606.ENSP00000303211,9606.ENSP00000304811,9606.ENSP00000309572,…	CYP51A1,STS,MMP2,CD38,TTR,ABCG2,FLT3,CCNB1,SLC6A4,NOX4,STAT3,CDK6,APP,AKR1B1,HMGCR,NPC1L1,ACHE,UGT2B7,TERT,TNKS,CDK5R1,BACE1,EZH2,MMP1,GSK3B,MAOA,PTPN11,FYN,ARG1,CES1,TOP1,PARP1,HSD11B1,ADORA1,PTPN1,TNKS2,MMP9,GLO1,ALOX5,AR,SYK,XDH,CYP19A1,ABCC1,PTPN6,ESR1,CDK5,MMP12,NR1H3,CYP1B1
GO Process Enrichment	GO:0071704	organic substance metabolic process	49	9135	0.27	2.07E-08	9606.ENSP00000003100,9606.ENSP00000217961,9606.ENSP00000219070,9606.ENSP00000226279,9606.ENSP00000237014,9606.ENSP00000237612,9606.ENSP00000241453,9606.ENSP00000256442,9606.ENSP00000263317,9606.ENSP00000264657,9606.ENSP00000265734,9606.ENSP00000284981,9606.ENSP00000285930,9606.ENSP00000287936,9606.ENSP00000289547,9606.ENSP00000303211,9606.ENSP00000304811,9606.ENSP00000309572,9606.ENSP00000311579,…	CYP51A1,STS,MMP2,CD38,TTR,ABCG2,FLT3,CCNB1,NOX4,STAT3,CDK6,APP,AKR1B1,HMGCR,NPC1L1,ACHE,UGT2B7,TERT,TNKS,CDK5R1,BACE1,EZH2,MMP1,GSK3B,MAOA,PTPN11,FYN,ARG1,CES1,TOP1,PARP1,HSD11B1,ADORA1,PTPN1,TNKS2,MMP9,GLO1,ALOX5,AR,SYK,XDH,CYP19A1,ABCC1,PTPN6,ESR1,CDK5,MMP12,NR1H3,CYP1B1
GO Process Enrichment	GO:0050789	regulation of biological process	47	11116	0.17	0.0002	9606.ENSP00000003100,9606.ENSP00000219070,9606.ENSP00000226279,9606.ENSP00000237014,9606.ENSP00000241453,9606.ENSP00000256442,9606.ENSP00000261707,9606.ENSP00000263317,9606.ENSP00000264657,9606.ENSP00000265734,9606.ENSP00000284981,9606.ENSP00000285379,9606.ENSP00000285930,9606.ENSP00000287936,9606.ENSP00000303211,9606.ENSP00000309572,9606.ENSP00000311579,9606.ENSP00000318486,9606.ENSP00000318585,…	CYP51A1,MMP2,CD38,TTR,FLT3,CCNB1,SLC6A4,NOX4,STAT3,CDK6,APP,CA2,AKR1B1,HMGCR,ACHE,TERT,TNKS,CDK5R1,BACE1,EZH2,MMP1,GSK3B,MAOA,PTPN11,CA7,FYN,ARG1,TOP1,PARP1,ADORA1,KCNA3,PTPN1,TNKS2,MMP9,GLO1,ALOX5,AR,SYK,XDH,CYP19A1,PTPN6,ESR1,CDK5,MMP12,NR1H3,ABCB1,CYP1B1
GO Process Enrichment	GO:0044238	primary metabolic process	46	8808	0.26	5.32E-07	9606.ENSP00000003100,9606.ENSP00000217961,9606.ENSP00000219070,9606.ENSP00000226279,9606.ENSP00000237014,9606.ENSP00000241453,9606.ENSP00000256442,9606.ENSP00000263317,9606.ENSP00000264657,9606.ENSP00000265734,9606.ENSP00000284981,9606.ENSP00000285930,9606.ENSP00000287936,9606.ENSP00000289547,9606.ENSP00000303211,9606.ENSP00000304811,9606.ENSP00000309572,9606.ENSP00000311579,9606.ENSP00000318486,…	CYP51A1,STS,MMP2,CD38,TTR,FLT3,CCNB1,NOX4,STAT3,CDK6,APP,AKR1B1,HMGCR,NPC1L1,ACHE,UGT2B7,TERT,TNKS,CDK5R1,BACE1,EZH2,MMP1,GSK3B,PTPN11,FYN,ARG1,CES1,TOP1,PARP1,HSD11B1,ADORA1,PTPN1,TNKS2,MMP9,GLO1,ALOX5,AR,SYK,XDH,CYP19A1,PTPN6,ESR1,CDK5,MMP12,NR1H3,CYP1B1
GO Process Enrichment	GO:0050896	response to stimulus	44	7824	0.29	2.26E-07	9606.ENSP00000219070,9606.ENSP00000226279,9606.ENSP00000237014,9606.ENSP00000237612,9606.ENSP00000241453,9606.ENSP00000256442,9606.ENSP00000261707,9606.ENSP00000263317,9606.ENSP00000264657,9606.ENSP00000265734,9606.ENSP00000284981,9606.ENSP00000285379,9606.ENSP00000285930,9606.ENSP00000287936,9606.ENSP00000289547,9606.ENSP00000303211,9606.ENSP00000309572,9606.ENSP00000311579,9606.ENSP00000318486,…	MMP2,CD38,TTR,ABCG2,FLT3,CCNB1,SLC6A4,NOX4,STAT3,CDK6,APP,CA2,AKR1B1,HMGCR,NPC1L1,ACHE,TERT,TNKS,CDK5R1,EZH2,MMP1,GSK3B,MAOA,PTPN11,FYN,ARG1,CES1,TOP1,PARP1,ADORA1,PTPN1,TNKS2,MMP9,ALOX5,AR,SYK,ABCC1,PTPN6,ESR1,CDK5,MMP12,NR1H3,ABCB1,CYP1B1
GO Process Enrichment	GO:0044237	cellular metabolic process	44	8797	0.24	7.18E-06	9606.ENSP00000217961,9606.ENSP00000219070,9606.ENSP00000226279,9606.ENSP00000237014,9606.ENSP00000237612,9606.ENSP00000241453,9606.ENSP00000256442,9606.ENSP00000261707,9606.ENSP00000263317,9606.ENSP00000264657,9606.ENSP00000265734,9606.ENSP00000284981,9606.ENSP00000285930,9606.ENSP00000287936,9606.ENSP00000303211,9606.ENSP00000304811,9606.ENSP00000309572,9606.ENSP00000311579,9606.ENSP00000318486,…	STS,MMP2,CD38,TTR,ABCG2,FLT3,CCNB1,SLC6A4,NOX4,STAT3,CDK6,APP,AKR1B1,HMGCR,ACHE,UGT2B7,TERT,TNKS,CDK5R1,BACE1,EZH2,MMP1,GSK3B,MAOA,PTPN11,FYN,ARG1,CES1,TOP1,PARP1,PTPN1,TNKS2,GLO1,ALOX5,AR,SYK,XDH,CYP19A1,ABCC1,PTPN6,ESR1,CDK5,NR1H3,CYP1B1
GO Process Enrichment	GO:0050794	regulation of cellular process	43	10484	0.16	0.0023	9606.ENSP00000219070,9606.ENSP00000226279,9606.ENSP00000237014,9606.ENSP00000241453,9606.ENSP00000256442,9606.ENSP00000261707,9606.ENSP00000263317,9606.ENSP00000264657,9606.ENSP00000265734,9606.ENSP00000284981,9606.ENSP00000285379,9606.ENSP00000285930,9606.ENSP00000287936,9606.ENSP00000303211,9606.ENSP00000309572,9606.ENSP00000311579,9606.ENSP00000318486,9606.ENSP00000318585,9606.ENSP00000320147,…	MMP2,CD38,TTR,FLT3,CCNB1,SLC6A4,NOX4,STAT3,CDK6,APP,CA2,AKR1B1,HMGCR,ACHE,TERT,TNKS,CDK5R1,BACE1,EZH2,MMP1,GSK3B,MAOA,PTPN11,CA7,FYN,ARG1,PARP1,ADORA1,PTPN1,TNKS2,MMP9,GLO1,ALOX5,AR,SYK,XDH,CYP19A1,PTPN6,ESR1,CDK5,MMP12,NR1H3,CYP1B1
GO Process Enrichment	GO:0006807	nitrogen compound metabolic process	42	8349	0.24	1.86E-05	9606.ENSP00000217961,9606.ENSP00000219070,9606.ENSP00000226279,9606.ENSP00000237014,9606.ENSP00000237612,9606.ENSP00000241453,9606.ENSP00000256442,9606.ENSP00000263317,9606.ENSP00000264657,9606.ENSP00000265734,9606.ENSP00000284981,9606.ENSP00000285930,9606.ENSP00000287936,9606.ENSP00000289547,9606.ENSP00000303211,9606.ENSP00000309572,9606.ENSP00000311579,9606.ENSP00000318486,9606.ENSP00000318585,…	STS,MMP2,CD38,TTR,ABCG2,FLT3,CCNB1,NOX4,STAT3,CDK6,APP,AKR1B1,HMGCR,NPC1L1,ACHE,TERT,TNKS,CDK5R1,BACE1,EZH2,MMP1,GSK3B,MAOA,PTPN11,FYN,ARG1,TOP1,PARP1,PTPN1,TNKS2,MMP9,GLO1,AR,SYK,XDH,ABCC1,PTPN6,ESR1,CDK5,MMP12,NR1H3,CYP1B1
GO Process Enrichment	GO:0065008	regulation of biological quality	39	3559	0.58	5.86E-14	9606.ENSP00000178638,9606.ENSP00000226279,9606.ENSP00000237014,9606.ENSP00000237612,9606.ENSP00000241453,9606.ENSP00000261707,9606.ENSP00000263317,9606.ENSP00000264657,9606.ENSP00000265734,9606.ENSP00000284981,9606.ENSP00000285379,9606.ENSP00000285930,9606.ENSP00000287936,9606.ENSP00000303211,9606.ENSP00000304811,9606.ENSP00000309572,9606.ENSP00000311579,9606.ENSP00000318486,9606.ENSP00000320147,…	CA12,CD38,TTR,ABCG2,FLT3,SLC6A4,NOX4,STAT3,CDK6,APP,CA2,AKR1B1,HMGCR,ACHE,UGT2B7,TERT,TNKS,CDK5R1,EZH2,GSK3B,MAOA,PTPN11,CA7,FYN,PARP1,HSD11B1,ADORA1,TNKS2,AR,SYK,XDH,CYP19A1,ABCC1,PTPN6,ESR1,CDK5,NR1H3,ABCB1,CYP1B1
GO Process Enrichment	GO:0048518	positive regulation of biological process	39	5459	0.4	1.40E-08	9606.ENSP00000219070,9606.ENSP00000226279,9606.ENSP00000241453,9606.ENSP00000256442,9606.ENSP00000261707,9606.ENSP00000263317,9606.ENSP00000264657,9606.ENSP00000265734,9606.ENSP00000284981,9606.ENSP00000285379,9606.ENSP00000285930,9606.ENSP00000287936,9606.ENSP00000303211,9606.ENSP00000309572,9606.ENSP00000311579,9606.ENSP00000318486,9606.ENSP00000320147,9606.ENSP00000322788,9606.ENSP00000324806,…	MMP2,CD38,FLT3,CCNB1,SLC6A4,NOX4,STAT3,CDK6,APP,CA2,AKR1B1,HMGCR,ACHE,TERT,TNKS,CDK5R1,EZH2,MMP1,GSK3B,PTPN11,CA7,FYN,ARG1,PARP1,ADORA1,PTPN1,TNKS2,MMP9,AR,SYK,XDH,CYP19A1,PTPN6,ESR1,CDK5,MMP12,NR1H3,ABCB1,CYP1B1
GO Process Enrichment	GO:0048522	positive regulation of cellular process	38	4898	0.43	3.16E-09	9606.ENSP00000219070,9606.ENSP00000226279,9606.ENSP00000241453,9606.ENSP00000256442,9606.ENSP00000261707,9606.ENSP00000263317,9606.ENSP00000264657,9606.ENSP00000265734,9606.ENSP00000284981,9606.ENSP00000285379,9606.ENSP00000285930,9606.ENSP00000287936,9606.ENSP00000303211,9606.ENSP00000309572,9606.ENSP00000311579,9606.ENSP00000318486,9606.ENSP00000320147,9606.ENSP00000322788,9606.ENSP00000324806,…	MMP2,CD38,FLT3,CCNB1,SLC6A4,NOX4,STAT3,CDK6,APP,CA2,AKR1B1,HMGCR,ACHE,TERT,TNKS,CDK5R1,EZH2,MMP1,GSK3B,PTPN11,CA7,FYN,ARG1,PARP1,ADORA1,PTPN1,TNKS2,MMP9,AR,SYK,XDH,CYP19A1,PTPN6,ESR1,CDK5,MMP12,NR1H3,CYP1B1
GO Process Enrichment	GO:1901564	organonitrogen compound metabolic process	38	5281	0.4	2.20E-08	9606.ENSP00000217961,9606.ENSP00000219070,9606.ENSP00000226279,9606.ENSP00000237014,9606.ENSP00000237612,9606.ENSP00000241453,9606.ENSP00000256442,9606.ENSP00000263317,9606.ENSP00000265734,9606.ENSP00000284981,9606.ENSP00000285930,9606.ENSP00000287936,9606.ENSP00000289547,9606.ENSP00000303211,9606.ENSP00000311579,9606.ENSP00000318486,9606.ENSP00000318585,9606.ENSP00000320147,9606.ENSP00000322788,…	STS,MMP2,CD38,TTR,ABCG2,FLT3,CCNB1,NOX4,CDK6,APP,AKR1B1,HMGCR,NPC1L1,ACHE,TNKS,CDK5R1,BACE1,EZH2,MMP1,GSK3B,MAOA,PTPN11,FYN,ARG1,TOP1,PARP1,PTPN1,TNKS2,MMP9,GLO1,AR,SYK,XDH,ABCC1,PTPN6,ESR1,CDK5,MMP12
GO Process Enrichment	GO:0032502	developmental process	38	5401	0.39	3.50E-08	9606.ENSP00000217961,9606.ENSP00000219070,9606.ENSP00000226279,9606.ENSP00000241453,9606.ENSP00000256442,9606.ENSP00000261707,9606.ENSP00000263317,9606.ENSP00000264657,9606.ENSP00000265734,9606.ENSP00000284981,9606.ENSP00000285379,9606.ENSP00000285930,9606.ENSP00000287936,9606.ENSP00000303211,9606.ENSP00000309572,9606.ENSP00000318486,9606.ENSP00000320147,9606.ENSP00000324806,9606.ENSP00000340944,…	STS,MMP2,CD38,FLT3,CCNB1,SLC6A4,NOX4,STAT3,CDK6,APP,CA2,AKR1B1,HMGCR,ACHE,TERT,CDK5R1,EZH2,GSK3B,PTPN11,FYN,ARG1,CES1,TOP1,PARP1,HSD11B1,ADORA1,TNKS2,MMP9,GLO1,AR,SYK,XDH,CYP19A1,PTPN6,ESR1,CDK5,MMP12,CYP1B1
GO Process Enrichment	GO:0032501	multicellular organismal process	38	6507	0.31	3.54E-06	9606.ENSP00000217961,9606.ENSP00000219070,9606.ENSP00000226279,9606.ENSP00000241453,9606.ENSP00000256442,9606.ENSP00000261707,9606.ENSP00000263317,9606.ENSP00000264657,9606.ENSP00000265734,9606.ENSP00000284981,9606.ENSP00000285379,9606.ENSP00000285930,9606.ENSP00000287936,9606.ENSP00000289547,9606.ENSP00000303211,9606.ENSP00000309572,9606.ENSP00000318486,9606.ENSP00000320147,9606.ENSP00000324806,…	STS,MMP2,CD38,FLT3,CCNB1,SLC6A4,NOX4,STAT3,CDK6,APP,CA2,AKR1B1,HMGCR,NPC1L1,ACHE,TERT,CDK5R1,EZH2,GSK3B,PTPN11,FYN,ARG1,TOP1,PARP1,HSD11B1,ADORA1,TNKS2,MMP9,GLO1,ALOX5,AR,SYK,XDH,CYP19A1,PTPN6,ESR1,CDK5,CYP1B1
GO Process Enrichment	GO:0042221	response to chemical	37	4153	0.49	1.89E-10	9606.ENSP00000219070,9606.ENSP00000226279,9606.ENSP00000237612,9606.ENSP00000241453,9606.ENSP00000256442,9606.ENSP00000261707,9606.ENSP00000263317,9606.ENSP00000264657,9606.ENSP00000284981,9606.ENSP00000285379,9606.ENSP00000285930,9606.ENSP00000287936,9606.ENSP00000289547,9606.ENSP00000309572,9606.ENSP00000318486,9606.ENSP00000320147,9606.ENSP00000322788,9606.ENSP00000324806,9606.ENSP00000340684,…	MMP2,CD38,ABCG2,FLT3,CCNB1,SLC6A4,NOX4,STAT3,APP,CA2,AKR1B1,HMGCR,NPC1L1,TERT,CDK5R1,EZH2,MMP1,GSK3B,MAOA,PTPN11,FYN,ARG1,CES1,TOP1,PARP1,PTPN1,MMP9,ALOX5,AR,SYK,ABCC1,PTPN6,ESR1,CDK5,NR1H3,ABCB1,CYP1B1
GO Process Enrichment	GO:0048856	anatomical structure development	37	5085	0.41	3.16E-08	9606.ENSP00000217961,9606.ENSP00000219070,9606.ENSP00000226279,9606.ENSP00000241453,9606.ENSP00000256442,9606.ENSP00000261707,9606.ENSP00000263317,9606.ENSP00000264657,9606.ENSP00000265734,9606.ENSP00000284981,9606.ENSP00000285379,9606.ENSP00000285930,9606.ENSP00000287936,9606.ENSP00000303211,9606.ENSP00000309572,9606.ENSP00000318486,9606.ENSP00000320147,9606.ENSP00000324806,9606.ENSP00000340944,…	STS,MMP2,CD38,FLT3,CCNB1,SLC6A4,NOX4,STAT3,CDK6,APP,CA2,AKR1B1,HMGCR,ACHE,TERT,CDK5R1,EZH2,GSK3B,PTPN11,FYN,ARG1,CES1,TOP1,PARP1,HSD11B1,ADORA1,MMP9,GLO1,AR,SYK,XDH,CYP19A1,PTPN6,ESR1,CDK5,MMP12,CYP1B1
GO Process Enrichment	GO:0051179	localization	37	5233	0.39	6.49E-08	9606.ENSP00000178638,9606.ENSP00000237014,9606.ENSP00000237612,9606.ENSP00000256442,9606.ENSP00000261707,9606.ENSP00000264657,9606.ENSP00000284981,9606.ENSP00000285379,9606.ENSP00000289547,9606.ENSP00000300900,9606.ENSP00000303211,9606.ENSP00000309572,9606.ENSP00000311579,9606.ENSP00000318486,9606.ENSP00000320147,9606.ENSP00000322788,9606.ENSP00000324806,9606.ENSP00000340944,9606.ENSP00000345659,…	CA12,TTR,ABCG2,CCNB1,SLC6A4,STAT3,APP,CA2,NPC1L1,CA4,ACHE,TERT,TNKS,CDK5R1,EZH2,MMP1,GSK3B,PTPN11,CA7,FYN,ARG1,CES1,ADORA1,KCNA3,TNKS2,MMP9,ALOX5,SYK,XDH,ABCC1,PTPN6,ESR1,CDK5,MMP12,NR1H3,ABCB1,CYP1B1
GO Process Enrichment	GO:0051716	cellular response to stimulus	37	6212	0.32	3.86E-06	9606.ENSP00000219070,9606.ENSP00000226279,9606.ENSP00000241453,9606.ENSP00000256442,9606.ENSP00000261707,9606.ENSP00000263317,9606.ENSP00000264657,9606.ENSP00000265734,9606.ENSP00000284981,9606.ENSP00000285379,9606.ENSP00000285930,9606.ENSP00000289547,9606.ENSP00000309572,9606.ENSP00000311579,9606.ENSP00000318486,9606.ENSP00000320147,9606.ENSP00000322788,9606.ENSP00000324806,9606.ENSP00000340684,…	MMP2,CD38,FLT3,CCNB1,SLC6A4,NOX4,STAT3,CDK6,APP,CA2,AKR1B1,NPC1L1,TERT,TNKS,CDK5R1,EZH2,MMP1,GSK3B,MAOA,PTPN11,FYN,ARG1,CES1,PARP1,ADORA1,PTPN1,TNKS2,MMP9,ALOX5,AR,SYK,ABCC1,PTPN6,ESR1,CDK5,NR1H3,CYP1B1
GO Process Enrichment	GO:0010646	regulation of cell communication	36	3327	0.58	3.79E-12	9606.ENSP00000226279,9606.ENSP00000237014,9606.ENSP00000241453,9606.ENSP00000261707,9606.ENSP00000263317,9606.ENSP00000264657,9606.ENSP00000284981,9606.ENSP00000285379,9606.ENSP00000285930,9606.ENSP00000287936,9606.ENSP00000303211,9606.ENSP00000309572,9606.ENSP00000311579,9606.ENSP00000318486,9606.ENSP00000318585,9606.ENSP00000320147,9606.ENSP00000324806,9606.ENSP00000340944,9606.ENSP00000345659,…	CD38,TTR,FLT3,SLC6A4,NOX4,STAT3,APP,CA2,AKR1B1,HMGCR,ACHE,TERT,TNKS,CDK5R1,BACE1,EZH2,GSK3B,PTPN11,CA7,FYN,ARG1,PARP1,ADORA1,PTPN1,TNKS2,MMP9,AR,SYK,XDH,CYP19A1,PTPN6,ESR1,CDK5,MMP12,NR1H3,CYP1B1
GO Process Enrichment	GO:0023051	regulation of signaling	36	3360	0.57	4.15E-12	9606.ENSP00000226279,9606.ENSP00000237014,9606.ENSP00000241453,9606.ENSP00000261707,9606.ENSP00000263317,9606.ENSP00000264657,9606.ENSP00000284981,9606.ENSP00000285379,9606.ENSP00000285930,9606.ENSP00000287936,9606.ENSP00000303211,9606.ENSP00000309572,9606.ENSP00000311579,9606.ENSP00000318486,9606.ENSP00000318585,9606.ENSP00000320147,9606.ENSP00000324806,9606.ENSP00000340944,9606.ENSP00000345659,…	CD38,TTR,FLT3,SLC6A4,NOX4,STAT3,APP,CA2,AKR1B1,HMGCR,ACHE,TERT,TNKS,CDK5R1,BACE1,EZH2,GSK3B,PTPN11,CA7,FYN,ARG1,PARP1,ADORA1,PTPN1,TNKS2,MMP9,AR,SYK,XDH,CYP19A1,PTPN6,ESR1,CDK5,MMP12,NR1H3,CYP1B1
GO Process Enrichment	GO:0048583	regulation of response to stimulus	34	3882	0.49	3.98E-09	9606.ENSP00000219070,9606.ENSP00000226279,9606.ENSP00000237014,9606.ENSP00000241453,9606.ENSP00000263317,9606.ENSP00000264657,9606.ENSP00000265734,9606.ENSP00000284981,9606.ENSP00000285930,9606.ENSP00000287936,9606.ENSP00000309572,9606.ENSP00000311579,9606.ENSP00000318486,9606.ENSP00000320147,9606.ENSP00000324806,9606.ENSP00000340944,9606.ENSP00000346671,9606.ENSP00000349446,9606.ENSP00000355759,…	MMP2,CD38,TTR,FLT3,NOX4,STAT3,CDK6,APP,AKR1B1,HMGCR,TERT,TNKS,CDK5R1,EZH2,GSK3B,PTPN11,FYN,ARG1,PARP1,ADORA1,PTPN1,TNKS2,MMP9,AR,SYK,XDH,CYP19A1,PTPN6,ESR1,CDK5,MMP12,NR1H3,ABCB1,CYP1B1
GO Process Enrichment	GO:0019222	regulation of metabolic process	34	6516	0.26	0.0003	9606.ENSP00000003100,9606.ENSP00000226279,9606.ENSP00000241453,9606.ENSP00000256442,9606.ENSP00000261707,9606.ENSP00000263317,9606.ENSP00000264657,9606.ENSP00000265734,9606.ENSP00000284981,9606.ENSP00000287936,9606.ENSP00000303211,9606.ENSP00000309572,9606.ENSP00000311579,9606.ENSP00000318486,9606.ENSP00000320147,9606.ENSP00000324806,9606.ENSP00000340944,9606.ENSP00000346671,9606.ENSP00000354522,…	CYP51A1,CD38,FLT3,CCNB1,SLC6A4,NOX4,STAT3,CDK6,APP,HMGCR,ACHE,TERT,TNKS,CDK5R1,EZH2,GSK3B,PTPN11,FYN,TOP1,PARP1,ADORA1,PTPN1,TNKS2,MMP9,GLO1,AR,SYK,XDH,PTPN6,ESR1,CDK5,MMP12,NR1H3,CYP1B1
GO Process Enrichment	GO:0048523	negative regulation of cellular process	33	4454	0.41	3.09E-07	9606.ENSP00000226279,9606.ENSP00000256442,9606.ENSP00000261707,9606.ENSP00000263317,9606.ENSP00000264657,9606.ENSP00000265734,9606.ENSP00000284981,9606.ENSP00000285930,9606.ENSP00000287936,9606.ENSP00000303211,9606.ENSP00000309572,9606.ENSP00000311579,9606.ENSP00000318486,9606.ENSP00000320147,9606.ENSP00000324806,9606.ENSP00000340944,9606.ENSP00000346671,9606.ENSP00000349446,9606.ENSP00000355759,…	CD38,CCNB1,SLC6A4,NOX4,STAT3,CDK6,APP,AKR1B1,HMGCR,ACHE,TERT,TNKS,CDK5R1,EZH2,GSK3B,PTPN11,FYN,ARG1,PARP1,ADORA1,PTPN1,TNKS2,MMP9,GLO1,AR,XDH,CYP19A1,PTPN6,ESR1,CDK5,MMP12,NR1H3,CYP1B1
GO Process Enrichment	GO:0007275	multicellular organism development	33	4726	0.39	1.10E-06	9606.ENSP00000219070,9606.ENSP00000226279,9606.ENSP00000241453,9606.ENSP00000256442,9606.ENSP00000261707,9606.ENSP00000263317,9606.ENSP00000264657,9606.ENSP00000265734,9606.ENSP00000284981,9606.ENSP00000285379,9606.ENSP00000285930,9606.ENSP00000303211,9606.ENSP00000309572,9606.ENSP00000318486,9606.ENSP00000320147,9606.ENSP00000324806,9606.ENSP00000340944,9606.ENSP00000346671,9606.ENSP00000349446,…	MMP2,CD38,FLT3,CCNB1,SLC6A4,NOX4,STAT3,CDK6,APP,CA2,AKR1B1,ACHE,TERT,CDK5R1,EZH2,GSK3B,PTPN11,FYN,ARG1,TOP1,PARP1,HSD11B1,ADORA1,MMP9,GLO1,AR,SYK,XDH,CYP19A1,PTPN6,ESR1,CDK5,CYP1B1
GO Process Enrichment	GO:0060255	regulation of macromolecule metabolic process	33	6072	0.28	0.0002	9606.ENSP00000226279,9606.ENSP00000241453,9606.ENSP00000256442,9606.ENSP00000261707,9606.ENSP00000263317,9606.ENSP00000264657,9606.ENSP00000265734,9606.ENSP00000284981,9606.ENSP00000287936,9606.ENSP00000303211,9606.ENSP00000309572,9606.ENSP00000311579,9606.ENSP00000318486,9606.ENSP00000320147,9606.ENSP00000324806,9606.ENSP00000340944,9606.ENSP00000346671,9606.ENSP00000354522,9606.ENSP00000355759,…	CD38,FLT3,CCNB1,SLC6A4,NOX4,STAT3,CDK6,APP,HMGCR,ACHE,TERT,TNKS,CDK5R1,EZH2,GSK3B,PTPN11,FYN,TOP1,PARP1,ADORA1,PTPN1,TNKS2,MMP9,GLO1,AR,SYK,XDH,PTPN6,ESR1,CDK5,MMP12,NR1H3,CYP1B1
GO Process Enrichment	GO:0048731	system development	32	4144	0.43	2.36E-07	9606.ENSP00000219070,9606.ENSP00000226279,9606.ENSP00000241453,9606.ENSP00000256442,9606.ENSP00000261707,9606.ENSP00000263317,9606.ENSP00000264657,9606.ENSP00000265734,9606.ENSP00000284981,9606.ENSP00000285379,9606.ENSP00000285930,9606.ENSP00000303211,9606.ENSP00000309572,9606.ENSP00000318486,9606.ENSP00000320147,9606.ENSP00000324806,9606.ENSP00000340944,9606.ENSP00000346671,9606.ENSP00000349446,…	MMP2,CD38,FLT3,CCNB1,SLC6A4,NOX4,STAT3,CDK6,APP,CA2,AKR1B1,ACHE,TERT,CDK5R1,EZH2,GSK3B,PTPN11,FYN,ARG1,PARP1,HSD11B1,ADORA1,MMP9,GLO1,AR,SYK,XDH,CYP19A1,PTPN6,ESR1,CDK5,CYP1B1
GO Process Enrichment	GO:0070887	cellular response to chemical stimulus	31	2672	0.61	9.00E-11	9606.ENSP00000219070,9606.ENSP00000241453,9606.ENSP00000256442,9606.ENSP00000261707,9606.ENSP00000263317,9606.ENSP00000264657,9606.ENSP00000284981,9606.ENSP00000285379,9606.ENSP00000285930,9606.ENSP00000309572,9606.ENSP00000318486,9606.ENSP00000320147,9606.ENSP00000322788,9606.ENSP00000324806,9606.ENSP00000340684,9606.ENSP00000340944,9606.ENSP00000346671,9606.ENSP00000349446,9606.ENSP00000353720,…	MMP2,FLT3,CCNB1,SLC6A4,NOX4,STAT3,APP,CA2,AKR1B1,TERT,CDK5R1,EZH2,MMP1,GSK3B,MAOA,PTPN11,FYN,ARG1,CES1,PARP1,PTPN1,MMP9,ALOX5,AR,SYK,ABCC1,PTPN6,ESR1,CDK5,NR1H3,CYP1B1
GO Process Enrichment	GO:0010033	response to organic substance	31	2815	0.59	2.82E-10	9606.ENSP00000219070,9606.ENSP00000226279,9606.ENSP00000241453,9606.ENSP00000256442,9606.ENSP00000261707,9606.ENSP00000263317,9606.ENSP00000264657,9606.ENSP00000284981,9606.ENSP00000285379,9606.ENSP00000285930,9606.ENSP00000287936,9606.ENSP00000309572,9606.ENSP00000318486,9606.ENSP00000320147,9606.ENSP00000322788,9606.ENSP00000324806,9606.ENSP00000340684,9606.ENSP00000340944,9606.ENSP00000346671,…	MMP2,CD38,FLT3,CCNB1,SLC6A4,NOX4,STAT3,APP,CA2,AKR1B1,HMGCR,TERT,CDK5R1,EZH2,MMP1,GSK3B,MAOA,PTPN11,FYN,ARG1,PARP1,PTPN1,MMP9,ALOX5,AR,SYK,PTPN6,ESR1,CDK5,NR1H3,CYP1B1
GO Process Enrichment	GO:0023052	signaling	31	5108	0.33	5.58E-05	9606.ENSP00000219070,9606.ENSP00000226279,9606.ENSP00000241453,9606.ENSP00000256442,9606.ENSP00000261707,9606.ENSP00000264657,9606.ENSP00000265734,9606.ENSP00000284981,9606.ENSP00000285379,9606.ENSP00000285930,9606.ENSP00000303211,9606.ENSP00000311579,9606.ENSP00000318486,9606.ENSP00000322788,9606.ENSP00000324806,9606.ENSP00000340684,9606.ENSP00000340944,9606.ENSP00000346671,9606.ENSP00000355759,…	MMP2,CD38,FLT3,CCNB1,SLC6A4,STAT3,CDK6,APP,CA2,AKR1B1,ACHE,TNKS,CDK5R1,MMP1,GSK3B,MAOA,PTPN11,FYN,PARP1,ADORA1,PTPN1,TNKS2,MMP9,ALOX5,AR,SYK,PTPN6,ESR1,CDK5,NR1H3,CYP1B1
GO Process Enrichment	GO:0016043	cellular component organization	31	5163	0.32	6.93E-05	9606.ENSP00000219070,9606.ENSP00000237014,9606.ENSP00000256442,9606.ENSP00000261707,9606.ENSP00000263317,9606.ENSP00000264657,9606.ENSP00000284981,9606.ENSP00000287936,9606.ENSP00000303211,9606.ENSP00000309572,9606.ENSP00000311579,9606.ENSP00000318486,9606.ENSP00000320147,9606.ENSP00000322788,9606.ENSP00000324806,9606.ENSP00000340944,9606.ENSP00000346671,9606.ENSP00000349446,9606.ENSP00000354522,…	MMP2,TTR,CCNB1,SLC6A4,NOX4,STAT3,APP,HMGCR,ACHE,TERT,TNKS,CDK5R1,EZH2,MMP1,GSK3B,PTPN11,FYN,ARG1,TOP1,PARP1,KCNA3,PTPN1,MMP9,AR,ABCC1,PTPN6,ESR1,CDK5,MMP12,ABCB1,CYP1B1
GO Process Enrichment	GO:0007154	cell communication	31	5219	0.32	8.64E-05	9606.ENSP00000219070,9606.ENSP00000226279,9606.ENSP00000241453,9606.ENSP00000256442,9606.ENSP00000261707,9606.ENSP00000264657,9606.ENSP00000265734,9606.ENSP00000284981,9606.ENSP00000285379,9606.ENSP00000285930,9606.ENSP00000303211,9606.ENSP00000311579,9606.ENSP00000318486,9606.ENSP00000322788,9606.ENSP00000324806,9606.ENSP00000340684,9606.ENSP00000340944,9606.ENSP00000346671,9606.ENSP00000355759,…	MMP2,CD38,FLT3,CCNB1,SLC6A4,STAT3,CDK6,APP,CA2,AKR1B1,ACHE,TNKS,CDK5R1,MMP1,GSK3B,MAOA,PTPN11,FYN,PARP1,ADORA1,PTPN1,TNKS2,MMP9,ALOX5,AR,SYK,PTPN6,ESR1,CDK5,NR1H3,CYP1B1
GO Process Enrichment	GO:0080090	regulation of primary metabolic process	31	5982	0.26	0.00098	9606.ENSP00000003100,9606.ENSP00000226279,9606.ENSP00000241453,9606.ENSP00000256442,9606.ENSP00000263317,9606.ENSP00000264657,9606.ENSP00000265734,9606.ENSP00000284981,9606.ENSP00000287936,9606.ENSP00000309572,9606.ENSP00000311579,9606.ENSP00000318486,9606.ENSP00000320147,9606.ENSP00000324806,9606.ENSP00000340944,9606.ENSP00000346671,9606.ENSP00000355759,9606.ENSP00000356205,9606.ENSP00000360683,…	CYP51A1,CD38,FLT3,CCNB1,NOX4,STAT3,CDK6,APP,HMGCR,TERT,TNKS,CDK5R1,EZH2,GSK3B,PTPN11,FYN,PARP1,ADORA1,PTPN1,TNKS2,MMP9,GLO1,AR,SYK,XDH,PTPN6,ESR1,CDK5,MMP12,NR1H3,CYP1B1
GO Process Enrichment	GO:0031323	regulation of cellular metabolic process	31	6082	0.25	0.0013	9606.ENSP00000226279,9606.ENSP00000241453,9606.ENSP00000256442,9606.ENSP00000263317,9606.ENSP00000264657,9606.ENSP00000265734,9606.ENSP00000284981,9606.ENSP00000287936,9606.ENSP00000303211,9606.ENSP00000309572,9606.ENSP00000311579,9606.ENSP00000318486,9606.ENSP00000320147,9606.ENSP00000324806,9606.ENSP00000340944,9606.ENSP00000346671,9606.ENSP00000355759,9606.ENSP00000356205,9606.ENSP00000360683,…	CD38,FLT3,CCNB1,NOX4,STAT3,CDK6,APP,HMGCR,ACHE,TERT,TNKS,CDK5R1,EZH2,GSK3B,PTPN11,FYN,PARP1,ADORA1,PTPN1,TNKS2,MMP9,GLO1,AR,SYK,XDH,PTPN6,ESR1,CDK5,MMP12,NR1H3,CYP1B1
GO Process Enrichment	GO:0043170	macromolecule metabolic process	31	7453	0.16	0.0237	9606.ENSP00000219070,9606.ENSP00000237014,9606.ENSP00000241453,9606.ENSP00000256442,9606.ENSP00000263317,9606.ENSP00000264657,9606.ENSP00000265734,9606.ENSP00000284981,9606.ENSP00000289547,9606.ENSP00000303211,9606.ENSP00000309572,9606.ENSP00000311579,9606.ENSP00000318486,9606.ENSP00000318585,9606.ENSP00000320147,9606.ENSP00000322788,9606.ENSP00000324806,9606.ENSP00000340944,9606.ENSP00000346671,…	MMP2,TTR,FLT3,CCNB1,NOX4,STAT3,CDK6,APP,NPC1L1,ACHE,TERT,TNKS,CDK5R1,BACE1,EZH2,MMP1,GSK3B,PTPN11,FYN,TOP1,PARP1,PTPN1,TNKS2,MMP9,AR,SYK,PTPN6,ESR1,CDK5,MMP12,NR1H3
GO Process Enrichment	GO:0010647	positive regulation of cell communication	30	1631	0.81	1.25E-14	9606.ENSP00000226279,9606.ENSP00000241453,9606.ENSP00000263317,9606.ENSP00000264657,9606.ENSP00000284981,9606.ENSP00000285379,9606.ENSP00000285930,9606.ENSP00000287936,9606.ENSP00000309572,9606.ENSP00000311579,9606.ENSP00000320147,9606.ENSP00000324806,9606.ENSP00000340944,9606.ENSP00000345659,9606.ENSP00000346671,9606.ENSP00000355759,9606.ENSP00000356205,9606.ENSP00000360683,9606.ENSP00000360689,…	CD38,FLT3,NOX4,STAT3,APP,CA2,AKR1B1,HMGCR,TERT,TNKS,EZH2,GSK3B,PTPN11,CA7,FYN,PARP1,ADORA1,PTPN1,TNKS2,MMP9,AR,SYK,XDH,CYP19A1,PTPN6,ESR1,CDK5,MMP12,NR1H3,CYP1B1
GO Process Enrichment	GO:0023056	positive regulation of signaling	30	1638	0.81	1.25E-14	9606.ENSP00000226279,9606.ENSP00000241453,9606.ENSP00000263317,9606.ENSP00000264657,9606.ENSP00000284981,9606.ENSP00000285379,9606.ENSP00000285930,9606.ENSP00000287936,9606.ENSP00000309572,9606.ENSP00000311579,9606.ENSP00000320147,9606.ENSP00000324806,9606.ENSP00000340944,9606.ENSP00000345659,9606.ENSP00000346671,9606.ENSP00000355759,9606.ENSP00000356205,9606.ENSP00000360683,9606.ENSP00000360689,…	CD38,FLT3,NOX4,STAT3,APP,CA2,AKR1B1,HMGCR,TERT,TNKS,EZH2,GSK3B,PTPN11,CA7,FYN,PARP1,ADORA1,PTPN1,TNKS2,MMP9,AR,SYK,XDH,CYP19A1,PTPN6,ESR1,CDK5,MMP12,NR1H3,CYP1B1
GO Process Enrichment	GO:0032879	regulation of localization	30	2524	0.62	1.40E-10	9606.ENSP00000226279,9606.ENSP00000261707,9606.ENSP00000263317,9606.ENSP00000264657,9606.ENSP00000265734,9606.ENSP00000284981,9606.ENSP00000285379,9606.ENSP00000287936,9606.ENSP00000303211,9606.ENSP00000309572,9606.ENSP00000318486,9606.ENSP00000324806,9606.ENSP00000340944,9606.ENSP00000345659,9606.ENSP00000346671,9606.ENSP00000349446,9606.ENSP00000355759,9606.ENSP00000356205,9606.ENSP00000358784,…	CD38,SLC6A4,NOX4,STAT3,CDK6,APP,CA2,HMGCR,ACHE,TERT,CDK5R1,GSK3B,PTPN11,CA7,FYN,ARG1,PARP1,ADORA1,KCNA3,PTPN1,MMP9,AR,SYK,CYP19A1,PTPN6,CDK5,MMP12,NR1H3,ABCB1,CYP1B1
GO Process Enrichment	GO:0051234	establishment of localization	30	4248	0.39	4.90E-06	9606.ENSP00000178638,9606.ENSP00000237014,9606.ENSP00000237612,9606.ENSP00000256442,9606.ENSP00000261707,9606.ENSP00000264657,9606.ENSP00000284981,9606.ENSP00000285379,9606.ENSP00000289547,9606.ENSP00000300900,9606.ENSP00000303211,9606.ENSP00000309572,9606.ENSP00000311579,9606.ENSP00000324806,9606.ENSP00000345659,9606.ENSP00000346671,9606.ENSP00000349446,9606.ENSP00000353720,9606.ENSP00000356205,…	CA12,TTR,ABCG2,CCNB1,SLC6A4,STAT3,APP,CA2,NPC1L1,CA4,ACHE,TERT,TNKS,GSK3B,CA7,FYN,ARG1,CES1,ADORA1,KCNA3,MMP9,ALOX5,SYK,XDH,ABCC1,PTPN6,CDK5,MMP12,NR1H3,ABCB1
GO Process Enrichment	GO:0051171	regulation of nitrogen compound metabolic process	30	5827	0.25	0.0015	9606.ENSP00000226279,9606.ENSP00000241453,9606.ENSP00000256442,9606.ENSP00000263317,9606.ENSP00000264657,9606.ENSP00000265734,9606.ENSP00000284981,9606.ENSP00000287936,9606.ENSP00000309572,9606.ENSP00000311579,9606.ENSP00000318486,9606.ENSP00000320147,9606.ENSP00000324806,9606.ENSP00000340944,9606.ENSP00000346671,9606.ENSP00000355759,9606.ENSP00000356205,9606.ENSP00000360683,9606.ENSP00000360689,…	CD38,FLT3,CCNB1,NOX4,STAT3,CDK6,APP,HMGCR,TERT,TNKS,CDK5R1,EZH2,GSK3B,PTPN11,FYN,PARP1,ADORA1,PTPN1,TNKS2,MMP9,GLO1,AR,SYK,XDH,PTPN6,ESR1,CDK5,MMP12,NR1H3,CYP1B1
GO Process Enrichment	GO:0048584	positive regulation of response to stimulus	29	2054	0.69	8.81E-12	9606.ENSP00000219070,9606.ENSP00000226279,9606.ENSP00000241453,9606.ENSP00000263317,9606.ENSP00000264657,9606.ENSP00000284981,9606.ENSP00000285930,9606.ENSP00000287936,9606.ENSP00000309572,9606.ENSP00000311579,9606.ENSP00000320147,9606.ENSP00000324806,9606.ENSP00000340944,9606.ENSP00000346671,9606.ENSP00000349446,9606.ENSP00000355759,9606.ENSP00000356205,9606.ENSP00000360683,9606.ENSP00000360689,…	MMP2,CD38,FLT3,NOX4,STAT3,APP,AKR1B1,HMGCR,TERT,TNKS,EZH2,GSK3B,PTPN11,FYN,ARG1,PARP1,ADORA1,PTPN1,TNKS2,MMP9,AR,SYK,XDH,PTPN6,ESR1,CDK5,MMP12,NR1H3,CYP1B1
GO Process Enrichment	GO:0071310	cellular response to organic substance	29	2219	0.66	4.96E-11	9606.ENSP00000219070,9606.ENSP00000241453,9606.ENSP00000256442,9606.ENSP00000261707,9606.ENSP00000263317,9606.ENSP00000264657,9606.ENSP00000284981,9606.ENSP00000285379,9606.ENSP00000285930,9606.ENSP00000309572,9606.ENSP00000318486,9606.ENSP00000320147,9606.ENSP00000322788,9606.ENSP00000324806,9606.ENSP00000340684,9606.ENSP00000340944,9606.ENSP00000346671,9606.ENSP00000349446,9606.ENSP00000355759,…	MMP2,FLT3,CCNB1,SLC6A4,NOX4,STAT3,APP,CA2,AKR1B1,TERT,CDK5R1,EZH2,MMP1,GSK3B,MAOA,PTPN11,FYN,ARG1,PARP1,PTPN1,MMP9,ALOX5,AR,SYK,PTPN6,ESR1,CDK5,NR1H3,CYP1B1
GO Process Enrichment	GO:0048513	animal organ development	29	2926	0.54	1.53E-08	9606.ENSP00000219070,9606.ENSP00000241453,9606.ENSP00000256442,9606.ENSP00000261707,9606.ENSP00000263317,9606.ENSP00000264657,9606.ENSP00000265734,9606.ENSP00000284981,9606.ENSP00000285379,9606.ENSP00000285930,9606.ENSP00000303211,9606.ENSP00000318486,9606.ENSP00000320147,9606.ENSP00000324806,9606.ENSP00000340944,9606.ENSP00000346671,9606.ENSP00000349446,9606.ENSP00000355759,9606.ENSP00000355995,…	MMP2,FLT3,CCNB1,SLC6A4,NOX4,STAT3,CDK6,APP,CA2,AKR1B1,ACHE,CDK5R1,EZH2,GSK3B,PTPN11,FYN,ARG1,PARP1,HSD11B1,MMP9,GLO1,AR,SYK,XDH,CYP19A1,PTPN6,ESR1,CDK5,CYP1B1
GO Process Enrichment	GO:0009966	regulation of signal transduction	29	3033	0.52	2.79E-08	9606.ENSP00000237014,9606.ENSP00000241453,9606.ENSP00000263317,9606.ENSP00000264657,9606.ENSP00000284981,9606.ENSP00000285930,9606.ENSP00000287936,9606.ENSP00000309572,9606.ENSP00000311579,9606.ENSP00000318486,9606.ENSP00000320147,9606.ENSP00000324806,9606.ENSP00000340944,9606.ENSP00000346671,9606.ENSP00000349446,9606.ENSP00000355759,9606.ENSP00000356205,9606.ENSP00000360683,9606.ENSP00000360689,…	TTR,FLT3,NOX4,STAT3,APP,AKR1B1,HMGCR,TERT,TNKS,CDK5R1,EZH2,GSK3B,PTPN11,FYN,ARG1,PARP1,ADORA1,PTPN1,TNKS2,MMP9,AR,SYK,XDH,PTPN6,ESR1,CDK5,MMP12,NR1H3,CYP1B1
GO Process Enrichment	GO:0007165	signal transduction	29	4738	0.33	0.00012	9606.ENSP00000219070,9606.ENSP00000226279,9606.ENSP00000241453,9606.ENSP00000256442,9606.ENSP00000264657,9606.ENSP00000265734,9606.ENSP00000284981,9606.ENSP00000285379,9606.ENSP00000285930,9606.ENSP00000311579,9606.ENSP00000318486,9606.ENSP00000322788,9606.ENSP00000324806,9606.ENSP00000340684,9606.ENSP00000340944,9606.ENSP00000346671,9606.ENSP00000355759,9606.ENSP00000356205,9606.ENSP00000360683,…	MMP2,CD38,FLT3,CCNB1,STAT3,CDK6,APP,CA2,AKR1B1,TNKS,CDK5R1,MMP1,GSK3B,MAOA,PTPN11,FYN,PARP1,ADORA1,PTPN1,TNKS2,MMP9,ALOX5,AR,SYK,PTPN6,ESR1,CDK5,NR1H3,CYP1B1
GO Process Enrichment	GO:0051239	regulation of multicellular organismal process	28	2788	0.55	2.37E-08	9606.ENSP00000226279,9606.ENSP00000256442,9606.ENSP00000261707,9606.ENSP00000264657,9606.ENSP00000265734,9606.ENSP00000284981,9606.ENSP00000285379,9606.ENSP00000287936,9606.ENSP00000309572,9606.ENSP00000318486,9606.ENSP00000320147,9606.ENSP00000324806,9606.ENSP00000340944,9606.ENSP00000346671,9606.ENSP00000349446,9606.ENSP00000355759,9606.ENSP00000356205,9606.ENSP00000360689,9606.ENSP00000361405,…	CD38,CCNB1,SLC6A4,STAT3,CDK6,APP,CA2,HMGCR,TERT,CDK5R1,EZH2,GSK3B,PTPN11,FYN,ARG1,PARP1,ADORA1,TNKS2,MMP9,AR,SYK,XDH,PTPN6,ESR1,CDK5,MMP12,NR1H3,CYP1B1
GO Process Enrichment	GO:0065009	regulation of molecular function	28	3322	0.47	5.94E-07	9606.ENSP00000237014,9606.ENSP00000241453,9606.ENSP00000256442,9606.ENSP00000263317,9606.ENSP00000264657,9606.ENSP00000265734,9606.ENSP00000284981,9606.ENSP00000287936,9606.ENSP00000309572,9606.ENSP00000311579,9606.ENSP00000318486,9606.ENSP00000320147,9606.ENSP00000324806,9606.ENSP00000340944,9606.ENSP00000346671,9606.ENSP00000355759,9606.ENSP00000356205,9606.ENSP00000360683,9606.ENSP00000361405,…	TTR,FLT3,CCNB1,NOX4,STAT3,CDK6,APP,HMGCR,TERT,TNKS,CDK5R1,EZH2,GSK3B,PTPN11,FYN,PARP1,ADORA1,PTPN1,MMP9,AR,SYK,XDH,PTPN6,ESR1,CDK5,NR1H3,ABCB1,CYP1B1
GO Process Enrichment	GO:0006810	transport	28	4130	0.37	3.08E-05	9606.ENSP00000178638,9606.ENSP00000237014,9606.ENSP00000237612,9606.ENSP00000261707,9606.ENSP00000264657,9606.ENSP00000284981,9606.ENSP00000285379,9606.ENSP00000289547,9606.ENSP00000300900,9606.ENSP00000303211,9606.ENSP00000311579,9606.ENSP00000324806,9606.ENSP00000345659,9606.ENSP00000346671,9606.ENSP00000349446,9606.ENSP00000353720,9606.ENSP00000356205,9606.ENSP00000358784,9606.ENSP00000361405,…	CA12,TTR,ABCG2,SLC6A4,STAT3,APP,CA2,NPC1L1,CA4,ACHE,TNKS,GSK3B,CA7,FYN,ARG1,CES1,ADORA1,KCNA3,MMP9,ALOX5,SYK,XDH,ABCC1,PTPN6,CDK5,MMP12,NR1H3,ABCB1
GO Process Enrichment	GO:0010604	positive regulation of macromolecule metabolic process	27	3081	0.49	5.68E-07	9606.ENSP00000226279,9606.ENSP00000241453,9606.ENSP00000256442,9606.ENSP00000261707,9606.ENSP00000263317,9606.ENSP00000264657,9606.ENSP00000284981,9606.ENSP00000287936,9606.ENSP00000309572,9606.ENSP00000311579,9606.ENSP00000318486,9606.ENSP00000320147,9606.ENSP00000324806,9606.ENSP00000340944,9606.ENSP00000346671,9606.ENSP00000355759,9606.ENSP00000356205,9606.ENSP00000360683,9606.ENSP00000360689,…	CD38,FLT3,CCNB1,SLC6A4,NOX4,STAT3,APP,HMGCR,TERT,TNKS,CDK5R1,EZH2,GSK3B,PTPN11,FYN,PARP1,ADORA1,PTPN1,TNKS2,MMP9,AR,SYK,XDH,ESR1,CDK5,MMP12,NR1H3
GO Process Enrichment	GO:0006950	response to stress	27	3267	0.46	1.56E-06	9606.ENSP00000219070,9606.ENSP00000226279,9606.ENSP00000256442,9606.ENSP00000261707,9606.ENSP00000263317,9606.ENSP00000264657,9606.ENSP00000284981,9606.ENSP00000285379,9606.ENSP00000285930,9606.ENSP00000289547,9606.ENSP00000303211,9606.ENSP00000309572,9606.ENSP00000320147,9606.ENSP00000324806,9606.ENSP00000340944,9606.ENSP00000346671,9606.ENSP00000349446,9606.ENSP00000355759,9606.ENSP00000356205,…	MMP2,CD38,CCNB1,SLC6A4,NOX4,STAT3,APP,CA2,AKR1B1,NPC1L1,ACHE,TERT,EZH2,GSK3B,PTPN11,FYN,ARG1,PARP1,ADORA1,PTPN1,MMP9,ALOX5,SYK,PTPN6,CDK5,MMP12,CYP1B1
GO Process Enrichment	GO:0019538	protein metabolic process	27	4194	0.35	0.00012	9606.ENSP00000219070,9606.ENSP00000237014,9606.ENSP00000241453,9606.ENSP00000256442,9606.ENSP00000265734,9606.ENSP00000284981,9606.ENSP00000289547,9606.ENSP00000303211,9606.ENSP00000311579,9606.ENSP00000318486,9606.ENSP00000318585,9606.ENSP00000320147,9606.ENSP00000322788,9606.ENSP00000324806,9606.ENSP00000340944,9606.ENSP00000346671,9606.ENSP00000354522,9606.ENSP00000355759,9606.ENSP00000360683,…	MMP2,TTR,FLT3,CCNB1,CDK6,APP,NPC1L1,ACHE,TNKS,CDK5R1,BACE1,EZH2,MMP1,GSK3B,PTPN11,FYN,TOP1,PARP1,PTPN1,TNKS2,MMP9,AR,SYK,PTPN6,ESR1,CDK5,MMP12
GO Process Enrichment	GO:0044260	cellular macromolecule metabolic process	27	6413	0.17	0.0368	9606.ENSP00000219070,9606.ENSP00000237014,9606.ENSP00000241453,9606.ENSP00000256442,9606.ENSP00000264657,9606.ENSP00000265734,9606.ENSP00000284981,9606.ENSP00000303211,9606.ENSP00000309572,9606.ENSP00000311579,9606.ENSP00000318486,9606.ENSP00000318585,9606.ENSP00000320147,9606.ENSP00000322788,9606.ENSP00000324806,9606.ENSP00000340944,9606.ENSP00000346671,9606.ENSP00000354522,9606.ENSP00000355759,…	MMP2,TTR,FLT3,CCNB1,STAT3,CDK6,APP,ACHE,TERT,TNKS,CDK5R1,BACE1,EZH2,MMP1,GSK3B,PTPN11,FYN,TOP1,PARP1,PTPN1,TNKS2,AR,SYK,PTPN6,ESR1,CDK5,NR1H3
GO Process Enrichment	GO:0009967	positive regulation of signal transduction	26	1493	0.78	4.15E-12	9606.ENSP00000241453,9606.ENSP00000263317,9606.ENSP00000264657,9606.ENSP00000284981,9606.ENSP00000285930,9606.ENSP00000287936,9606.ENSP00000309572,9606.ENSP00000311579,9606.ENSP00000320147,9606.ENSP00000324806,9606.ENSP00000340944,9606.ENSP00000346671,9606.ENSP00000355759,9606.ENSP00000356205,9606.ENSP00000360683,9606.ENSP00000360689,9606.ENSP00000361405,9606.ENSP00000363822,9606.ENSP00000364907,…	FLT3,NOX4,STAT3,APP,AKR1B1,HMGCR,TERT,TNKS,EZH2,GSK3B,PTPN11,FYN,PARP1,ADORA1,PTPN1,TNKS2,MMP9,AR,SYK,XDH,PTPN6,ESR1,CDK5,MMP12,NR1H3,CYP1B1
GO Process Enrichment	GO:0051173	positive regulation of nitrogen compound metabolic process	26	2946	0.49	9.81E-07	9606.ENSP00000226279,9606.ENSP00000241453,9606.ENSP00000256442,9606.ENSP00000263317,9606.ENSP00000264657,9606.ENSP00000284981,9606.ENSP00000287936,9606.ENSP00000309572,9606.ENSP00000311579,9606.ENSP00000318486,9606.ENSP00000320147,9606.ENSP00000324806,9606.ENSP00000340944,9606.ENSP00000346671,9606.ENSP00000355759,9606.ENSP00000356205,9606.ENSP00000360683,9606.ENSP00000360689,9606.ENSP00000361405,…	CD38,FLT3,CCNB1,NOX4,STAT3,APP,HMGCR,TERT,TNKS,CDK5R1,EZH2,GSK3B,PTPN11,FYN,PARP1,ADORA1,PTPN1,TNKS2,MMP9,AR,SYK,XDH,ESR1,CDK5,MMP12,NR1H3
GO Process Enrichment	GO:0031325	positive regulation of cellular metabolic process	26	3060	0.47	1.76E-06	9606.ENSP00000226279,9606.ENSP00000241453,9606.ENSP00000256442,9606.ENSP00000263317,9606.ENSP00000264657,9606.ENSP00000284981,9606.ENSP00000287936,9606.ENSP00000309572,9606.ENSP00000311579,9606.ENSP00000318486,9606.ENSP00000320147,9606.ENSP00000324806,9606.ENSP00000340944,9606.ENSP00000346671,9606.ENSP00000355759,9606.ENSP00000356205,9606.ENSP00000360683,9606.ENSP00000360689,9606.ENSP00000361405,…	CD38,FLT3,CCNB1,NOX4,STAT3,APP,HMGCR,TERT,TNKS,CDK5R1,EZH2,GSK3B,PTPN11,FYN,PARP1,ADORA1,PTPN1,TNKS2,MMP9,AR,SYK,XDH,ESR1,CDK5,MMP12,NR1H3
GO Process Enrichment	GO:0030154	cell differentiation	26	3457	0.42	1.45E-05	9606.ENSP00000219070,9606.ENSP00000226279,9606.ENSP00000241453,9606.ENSP00000256442,9606.ENSP00000261707,9606.ENSP00000263317,9606.ENSP00000264657,9606.ENSP00000265734,9606.ENSP00000284981,9606.ENSP00000287936,9606.ENSP00000303211,9606.ENSP00000309572,9606.ENSP00000318486,9606.ENSP00000320147,9606.ENSP00000324806,9606.ENSP00000340944,9606.ENSP00000346671,9606.ENSP00000353720,9606.ENSP00000355759,…	MMP2,CD38,FLT3,CCNB1,SLC6A4,NOX4,STAT3,CDK6,APP,HMGCR,ACHE,TERT,CDK5R1,EZH2,GSK3B,PTPN11,FYN,CES1,PARP1,MMP9,GLO1,AR,SYK,PTPN6,ESR1,CDK5
GO Process Enrichment	GO:0050790	regulation of catalytic activity	25	2249	0.59	3.80E-08	9606.ENSP00000241453,9606.ENSP00000256442,9606.ENSP00000263317,9606.ENSP00000264657,9606.ENSP00000265734,9606.ENSP00000284981,9606.ENSP00000287936,9606.ENSP00000309572,9606.ENSP00000311579,9606.ENSP00000318486,9606.ENSP00000320147,9606.ENSP00000324806,9606.ENSP00000340944,9606.ENSP00000346671,9606.ENSP00000355759,9606.ENSP00000356205,9606.ENSP00000360683,9606.ENSP00000361405,9606.ENSP00000363822,…	FLT3,CCNB1,NOX4,STAT3,CDK6,APP,HMGCR,TERT,TNKS,CDK5R1,EZH2,GSK3B,PTPN11,FYN,PARP1,ADORA1,PTPN1,MMP9,AR,SYK,XDH,PTPN6,ESR1,CDK5,NR1H3
GO Process Enrichment	GO:1901360	organic cyclic compound metabolic process	25	4963	0.25	0.0074	9606.ENSP00000003100,9606.ENSP00000217961,9606.ENSP00000226279,9606.ENSP00000237612,9606.ENSP00000264657,9606.ENSP00000284981,9606.ENSP00000285930,9606.ENSP00000287936,9606.ENSP00000289547,9606.ENSP00000303211,9606.ENSP00000304811,9606.ENSP00000309572,9606.ENSP00000320147,9606.ENSP00000340684,9606.ENSP00000353720,9606.ENSP00000354522,9606.ENSP00000355759,9606.ENSP00000355995,9606.ENSP00000363822,…	CYP51A1,STS,CD38,ABCG2,STAT3,APP,AKR1B1,HMGCR,NPC1L1,ACHE,UGT2B7,TERT,EZH2,MAOA,CES1,TOP1,PARP1,HSD11B1,AR,XDH,CYP19A1,ABCC1,ESR1,NR1H3,CYP1B1
GO Process Enrichment	GO:0042127	regulation of cell population proliferation	24	1594	0.72	5.66E-10	9606.ENSP00000219070,9606.ENSP00000226279,9606.ENSP00000241453,9606.ENSP00000256442,9606.ENSP00000261707,9606.ENSP00000263317,9606.ENSP00000264657,9606.ENSP00000265734,9606.ENSP00000284981,9606.ENSP00000285930,9606.ENSP00000287936,9606.ENSP00000309572,9606.ENSP00000320147,9606.ENSP00000346671,9606.ENSP00000349446,9606.ENSP00000356205,9606.ENSP00000361405,9606.ENSP00000363822,9606.ENSP00000364907,…	MMP2,CD38,FLT3,CCNB1,SLC6A4,NOX4,STAT3,CDK6,APP,AKR1B1,HMGCR,TERT,EZH2,FYN,ARG1,ADORA1,MMP9,AR,SYK,XDH,PTPN6,ESR1,MMP12,CYP1B1
GO Process Enrichment	GO:0051049	regulation of transport	24	1732	0.68	2.43E-09	9606.ENSP00000226279,9606.ENSP00000261707,9606.ENSP00000284981,9606.ENSP00000285379,9606.ENSP00000287936,9606.ENSP00000303211,9606.ENSP00000309572,9606.ENSP00000318486,9606.ENSP00000324806,9606.ENSP00000340944,9606.ENSP00000345659,9606.ENSP00000346671,9606.ENSP00000349446,9606.ENSP00000356205,9606.ENSP00000358784,9606.ENSP00000360683,9606.ENSP00000361405,9606.ENSP00000364907,9606.ENSP00000379683,…	CD38,SLC6A4,APP,CA2,HMGCR,ACHE,TERT,CDK5R1,GSK3B,PTPN11,CA7,FYN,ARG1,ADORA1,KCNA3,PTPN1,MMP9,SYK,CYP19A1,PTPN6,CDK5,MMP12,NR1H3,ABCB1
GO Process Enrichment	GO:0050793	regulation of developmental process	24	2416	0.54	5.40E-07	9606.ENSP00000226279,9606.ENSP00000256442,9606.ENSP00000261707,9606.ENSP00000264657,9606.ENSP00000265734,9606.ENSP00000284981,9606.ENSP00000285379,9606.ENSP00000287936,9606.ENSP00000309572,9606.ENSP00000318486,9606.ENSP00000320147,9606.ENSP00000324806,9606.ENSP00000340944,9606.ENSP00000346671,9606.ENSP00000355759,9606.ENSP00000360689,9606.ENSP00000363822,9606.ENSP00000364907,9606.ENSP00000368727,…	CD38,CCNB1,SLC6A4,STAT3,CDK6,APP,CA2,HMGCR,TERT,CDK5R1,EZH2,GSK3B,PTPN11,FYN,PARP1,TNKS2,AR,SYK,XDH,PTPN6,ESR1,CDK5,NR1H3,CYP1B1
GO Process Enrichment	GO:0009892	negative regulation of metabolic process	24	2762	0.48	4.43E-06	9606.ENSP00000226279,9606.ENSP00000256442,9606.ENSP00000264657,9606.ENSP00000265734,9606.ENSP00000284981,9606.ENSP00000287936,9606.ENSP00000309572,9606.ENSP00000311579,9606.ENSP00000318486,9606.ENSP00000320147,9606.ENSP00000324806,9606.ENSP00000346671,9606.ENSP00000355759,9606.ENSP00000356205,9606.ENSP00000360683,9606.ENSP00000360689,9606.ENSP00000361405,9606.ENSP00000363822,9606.ENSP00000368727,…	CD38,CCNB1,STAT3,CDK6,APP,HMGCR,TERT,TNKS,CDK5R1,EZH2,GSK3B,FYN,PARP1,ADORA1,PTPN1,TNKS2,MMP9,AR,XDH,PTPN6,ESR1,CDK5,MMP12,NR1H3
GO Process Enrichment	GO:0009058	biosynthetic process	24	4714	0.25	0.0081	9606.ENSP00000003100,9606.ENSP00000261707,9606.ENSP00000263317,9606.ENSP00000264657,9606.ENSP00000285930,9606.ENSP00000287936,9606.ENSP00000289547,9606.ENSP00000303211,9606.ENSP00000309572,9606.ENSP00000320147,9606.ENSP00000340944,9606.ENSP00000349446,9606.ENSP00000353720,9606.ENSP00000354522,9606.ENSP00000355759,9606.ENSP00000355995,9606.ENSP00000363512,9606.ENSP00000363822,9606.ENSP00000364907,…	CYP51A1,SLC6A4,NOX4,STAT3,AKR1B1,HMGCR,NPC1L1,ACHE,TERT,EZH2,PTPN11,ARG1,CES1,TOP1,PARP1,HSD11B1,ALOX5,AR,SYK,XDH,CYP19A1,ESR1,NR1H3,CYP1B1
GO Process Enrichment	GO:1901700	response to oxygen-containing compound	23	1427	0.75	5.30E-10	9606.ENSP00000219070,9606.ENSP00000226279,9606.ENSP00000256442,9606.ENSP00000261707,9606.ENSP00000263317,9606.ENSP00000264657,9606.ENSP00000284981,9606.ENSP00000285379,9606.ENSP00000285930,9606.ENSP00000287936,9606.ENSP00000318486,9606.ENSP00000320147,9606.ENSP00000324806,9606.ENSP00000346671,9606.ENSP00000349446,9606.ENSP00000355759,9606.ENSP00000360683,9606.ENSP00000361405,9606.ENSP00000363822,…	MMP2,CD38,CCNB1,SLC6A4,NOX4,STAT3,APP,CA2,AKR1B1,HMGCR,CDK5R1,EZH2,GSK3B,FYN,ARG1,PARP1,PTPN1,MMP9,AR,ESR1,CDK5,NR1H3,CYP1B1
GO Process Enrichment	GO:0044093	positive regulation of molecular function	23	1713	0.67	1.17E-08	9606.ENSP00000241453,9606.ENSP00000256442,9606.ENSP00000263317,9606.ENSP00000264657,9606.ENSP00000284981,9606.ENSP00000309572,9606.ENSP00000311579,9606.ENSP00000318486,9606.ENSP00000320147,9606.ENSP00000324806,9606.ENSP00000340944,9606.ENSP00000346671,9606.ENSP00000355759,9606.ENSP00000356205,9606.ENSP00000360683,9606.ENSP00000361405,9606.ENSP00000363822,9606.ENSP00000364907,9606.ENSP00000368727,…	FLT3,CCNB1,NOX4,STAT3,APP,TERT,TNKS,CDK5R1,EZH2,GSK3B,PTPN11,FYN,PARP1,ADORA1,PTPN1,MMP9,AR,SYK,XDH,ESR1,CDK5,NR1H3,ABCB1
GO Process Enrichment	GO:0051172	negative regulation of nitrogen compound metabolic process	23	2307	0.54	1.03E-06	9606.ENSP00000226279,9606.ENSP00000256442,9606.ENSP00000264657,9606.ENSP00000265734,9606.ENSP00000284981,9606.ENSP00000287936,9606.ENSP00000309572,9606.ENSP00000311579,9606.ENSP00000318486,9606.ENSP00000320147,9606.ENSP00000324806,9606.ENSP00000346671,9606.ENSP00000355759,9606.ENSP00000360683,9606.ENSP00000360689,9606.ENSP00000361405,9606.ENSP00000363822,9606.ENSP00000368727,9606.ENSP00000391592,…	CD38,CCNB1,STAT3,CDK6,APP,HMGCR,TERT,TNKS,CDK5R1,EZH2,GSK3B,FYN,PARP1,PTPN1,TNKS2,MMP9,AR,XDH,PTPN6,ESR1,CDK5,MMP12,NR1H3
GO Process Enrichment	GO:0031324	negative regulation of cellular metabolic process	23	2463	0.51	2.76E-06	9606.ENSP00000226279,9606.ENSP00000256442,9606.ENSP00000264657,9606.ENSP00000265734,9606.ENSP00000284981,9606.ENSP00000287936,9606.ENSP00000309572,9606.ENSP00000311579,9606.ENSP00000318486,9606.ENSP00000320147,9606.ENSP00000324806,9606.ENSP00000346671,9606.ENSP00000355759,9606.ENSP00000360683,9606.ENSP00000360689,9606.ENSP00000361405,9606.ENSP00000363822,9606.ENSP00000368727,9606.ENSP00000391592,…	CD38,CCNB1,STAT3,CDK6,APP,HMGCR,TERT,TNKS,CDK5R1,EZH2,GSK3B,FYN,PARP1,PTPN1,TNKS2,MMP9,AR,XDH,PTPN6,ESR1,CDK5,MMP12,NR1H3
GO Process Enrichment	GO:0010605	negative regulation of macromolecule metabolic process	23	2558	0.5	4.90E-06	9606.ENSP00000226279,9606.ENSP00000256442,9606.ENSP00000264657,9606.ENSP00000265734,9606.ENSP00000284981,9606.ENSP00000287936,9606.ENSP00000309572,9606.ENSP00000311579,9606.ENSP00000318486,9606.ENSP00000320147,9606.ENSP00000324806,9606.ENSP00000346671,9606.ENSP00000355759,9606.ENSP00000360683,9606.ENSP00000360689,9606.ENSP00000361405,9606.ENSP00000363822,9606.ENSP00000368727,9606.ENSP00000391592,…	CD38,CCNB1,STAT3,CDK6,APP,HMGCR,TERT,TNKS,CDK5R1,EZH2,GSK3B,FYN,PARP1,PTPN1,TNKS2,MMP9,AR,XDH,PTPN6,ESR1,CDK5,MMP12,NR1H3
GO Process Enrichment	GO:0044267	cellular protein metabolic process	23	3603	0.35	0.00072	9606.ENSP00000219070,9606.ENSP00000237014,9606.ENSP00000241453,9606.ENSP00000256442,9606.ENSP00000265734,9606.ENSP00000284981,9606.ENSP00000311579,9606.ENSP00000318486,9606.ENSP00000318585,9606.ENSP00000320147,9606.ENSP00000322788,9606.ENSP00000324806,9606.ENSP00000340944,9606.ENSP00000346671,9606.ENSP00000354522,9606.ENSP00000355759,9606.ENSP00000360683,9606.ENSP00000360689,9606.ENSP00000363822,…	MMP2,TTR,FLT3,CCNB1,CDK6,APP,TNKS,CDK5R1,BACE1,EZH2,MMP1,GSK3B,PTPN11,FYN,TOP1,PARP1,PTPN1,TNKS2,AR,SYK,PTPN6,ESR1,CDK5
GO Process Enrichment	GO:0010468	regulation of gene expression	23	4533	0.25	0.0104	9606.ENSP00000226279,9606.ENSP00000256442,9606.ENSP00000261707,9606.ENSP00000264657,9606.ENSP00000265734,9606.ENSP00000284981,9606.ENSP00000309572,9606.ENSP00000311579,9606.ENSP00000318486,9606.ENSP00000320147,9606.ENSP00000324806,9606.ENSP00000346671,9606.ENSP00000354522,9606.ENSP00000355759,9606.ENSP00000362463,9606.ENSP00000363822,9606.ENSP00000364907,9606.ENSP00000368727,9606.ENSP00000405330,…	CD38,CCNB1,SLC6A4,STAT3,CDK6,APP,TERT,TNKS,CDK5R1,EZH2,GSK3B,FYN,TOP1,PARP1,GLO1,AR,SYK,XDH,ESR1,CDK5,MMP12,NR1H3,CYP1B1
GO Process Enrichment	GO:0009719	response to endogenous stimulus	22	1353	0.75	1.33E-09	9606.ENSP00000219070,9606.ENSP00000226279,9606.ENSP00000241453,9606.ENSP00000261707,9606.ENSP00000263317,9606.ENSP00000264657,9606.ENSP00000284981,9606.ENSP00000285379,9606.ENSP00000285930,9606.ENSP00000318486,9606.ENSP00000320147,9606.ENSP00000324806,9606.ENSP00000340944,9606.ENSP00000346671,9606.ENSP00000349446,9606.ENSP00000355759,9606.ENSP00000360683,9606.ENSP00000363822,9606.ENSP00000364907,…	MMP2,CD38,FLT3,SLC6A4,NOX4,STAT3,APP,CA2,AKR1B1,CDK5R1,EZH2,GSK3B,PTPN11,FYN,ARG1,PARP1,PTPN1,AR,SYK,ESR1,CDK5,NR1H3
GO Process Enrichment	GO:1902531	regulation of intracellular signal transduction	22	1764	0.64	7.27E-08	9606.ENSP00000241453,9606.ENSP00000263317,9606.ENSP00000264657,9606.ENSP00000284981,9606.ENSP00000285930,9606.ENSP00000287936,9606.ENSP00000318486,9606.ENSP00000320147,9606.ENSP00000324806,9606.ENSP00000340944,9606.ENSP00000346671,9606.ENSP00000355759,9606.ENSP00000356205,9606.ENSP00000360683,9606.ENSP00000361405,9606.ENSP00000363822,9606.ENSP00000364907,9606.ENSP00000368727,9606.ENSP00000391592,…	FLT3,NOX4,STAT3,APP,AKR1B1,HMGCR,CDK5R1,EZH2,GSK3B,PTPN11,FYN,PARP1,ADORA1,PTPN1,MMP9,AR,SYK,XDH,PTPN6,ESR1,CDK5,CYP1B1
GO Process Enrichment	GO:0009889	regulation of biosynthetic process	22	4337	0.25	0.0129	9606.ENSP00000003100,9606.ENSP00000226279,9606.ENSP00000263317,9606.ENSP00000264657,9606.ENSP00000284981,9606.ENSP00000287936,9606.ENSP00000309572,9606.ENSP00000311579,9606.ENSP00000318486,9606.ENSP00000320147,9606.ENSP00000324806,9606.ENSP00000346671,9606.ENSP00000355759,9606.ENSP00000360689,9606.ENSP00000362463,9606.ENSP00000363822,9606.ENSP00000364907,9606.ENSP00000405330,9606.ENSP00000419782,…	CYP51A1,CD38,NOX4,STAT3,APP,HMGCR,TERT,TNKS,CDK5R1,EZH2,GSK3B,FYN,PARP1,TNKS2,GLO1,AR,SYK,ESR1,CDK5,MMP12,NR1H3,CYP1B1
GO Process Enrichment	GO:1901701	cellular response to oxygen-containing compound	21	896	0.91	1.03E-11	9606.ENSP00000219070,9606.ENSP00000256442,9606.ENSP00000261707,9606.ENSP00000263317,9606.ENSP00000264657,9606.ENSP00000284981,9606.ENSP00000285379,9606.ENSP00000285930,9606.ENSP00000318486,9606.ENSP00000320147,9606.ENSP00000324806,9606.ENSP00000346671,9606.ENSP00000349446,9606.ENSP00000355759,9606.ENSP00000360683,9606.ENSP00000361405,9606.ENSP00000363822,9606.ENSP00000405330,9606.ENSP00000419782,…	MMP2,CCNB1,SLC6A4,NOX4,STAT3,APP,CA2,AKR1B1,CDK5R1,EZH2,GSK3B,FYN,ARG1,PARP1,PTPN1,MMP9,AR,ESR1,CDK5,NR1H3,CYP1B1
GO Process Enrichment	GO:0042981	regulation of apoptotic process	21	1501	0.69	3.16E-08	9606.ENSP00000226279,9606.ENSP00000241453,9606.ENSP00000263317,9606.ENSP00000264657,9606.ENSP00000284981,9606.ENSP00000285930,9606.ENSP00000287936,9606.ENSP00000309572,9606.ENSP00000318486,9606.ENSP00000324806,9606.ENSP00000346671,9606.ENSP00000355759,9606.ENSP00000356205,9606.ENSP00000360683,9606.ENSP00000361405,9606.ENSP00000362463,9606.ENSP00000363822,9606.ENSP00000368727,9606.ENSP00000405330,…	CD38,FLT3,NOX4,STAT3,APP,AKR1B1,HMGCR,TERT,CDK5R1,GSK3B,FYN,PARP1,ADORA1,PTPN1,MMP9,GLO1,AR,XDH,ESR1,CDK5,CYP1B1
GO Process Enrichment	GO:0019220	regulation of phosphate metabolic process	21	1657	0.65	1.31E-07	9606.ENSP00000241453,9606.ENSP00000256442,9606.ENSP00000263317,9606.ENSP00000264657,9606.ENSP00000265734,9606.ENSP00000284981,9606.ENSP00000287936,9606.ENSP00000318486,9606.ENSP00000320147,9606.ENSP00000324806,9606.ENSP00000340944,9606.ENSP00000346671,9606.ENSP00000355759,9606.ENSP00000356205,9606.ENSP00000360683,9606.ENSP00000361405,9606.ENSP00000363822,9606.ENSP00000364907,9606.ENSP00000368727,…	FLT3,CCNB1,NOX4,STAT3,CDK6,APP,HMGCR,CDK5R1,EZH2,GSK3B,PTPN11,FYN,PARP1,ADORA1,PTPN1,MMP9,AR,SYK,XDH,PTPN6,CDK5
GO Process Enrichment	GO:0006796	phosphate-containing compound metabolic process	21	2065	0.55	2.99E-06	9606.ENSP00000226279,9606.ENSP00000241453,9606.ENSP00000256442,9606.ENSP00000264657,9606.ENSP00000265734,9606.ENSP00000284981,9606.ENSP00000287936,9606.ENSP00000303211,9606.ENSP00000311579,9606.ENSP00000318486,9606.ENSP00000324806,9606.ENSP00000340944,9606.ENSP00000346671,9606.ENSP00000354522,9606.ENSP00000355759,9606.ENSP00000360683,9606.ENSP00000364907,9606.ENSP00000368727,9606.ENSP00000391592,…	CD38,FLT3,CCNB1,STAT3,CDK6,APP,HMGCR,ACHE,TNKS,CDK5R1,GSK3B,PTPN11,FYN,TOP1,PARP1,PTPN1,SYK,XDH,PTPN6,ESR1,CDK5
GO Process Enrichment	GO:0007166	cell surface receptor signaling pathway	21	2198	0.52	7.47E-06	9606.ENSP00000219070,9606.ENSP00000226279,9606.ENSP00000241453,9606.ENSP00000264657,9606.ENSP00000284981,9606.ENSP00000311579,9606.ENSP00000318486,9606.ENSP00000322788,9606.ENSP00000324806,9606.ENSP00000340684,9606.ENSP00000340944,9606.ENSP00000346671,9606.ENSP00000355759,9606.ENSP00000356205,9606.ENSP00000360683,9606.ENSP00000360689,9606.ENSP00000361405,9606.ENSP00000363512,9606.ENSP00000364907,…	MMP2,CD38,FLT3,STAT3,APP,TNKS,CDK5R1,MMP1,GSK3B,MAOA,PTPN11,FYN,PARP1,ADORA1,PTPN1,TNKS2,MMP9,ALOX5,SYK,PTPN6,CDK5
GO Process Enrichment	GO:0032268	regulation of cellular protein metabolic process	21	2486	0.47	4.14E-05	9606.ENSP00000241453,9606.ENSP00000256442,9606.ENSP00000263317,9606.ENSP00000264657,9606.ENSP00000265734,9606.ENSP00000284981,9606.ENSP00000287936,9606.ENSP00000318486,9606.ENSP00000320147,9606.ENSP00000324806,9606.ENSP00000340944,9606.ENSP00000346671,9606.ENSP00000356205,9606.ENSP00000360683,9606.ENSP00000361405,9606.ENSP00000363822,9606.ENSP00000364907,9606.ENSP00000368727,9606.ENSP00000391592,…	FLT3,CCNB1,NOX4,STAT3,CDK6,APP,HMGCR,CDK5R1,EZH2,GSK3B,PTPN11,FYN,ADORA1,PTPN1,MMP9,AR,SYK,XDH,PTPN6,CDK5,NR1H3
GO Process Enrichment	GO:1901576	organic substance biosynthetic process	21	4656	0.2	0.0457	9606.ENSP00000003100,9606.ENSP00000264657,9606.ENSP00000285930,9606.ENSP00000287936,9606.ENSP00000289547,9606.ENSP00000303211,9606.ENSP00000309572,9606.ENSP00000320147,9606.ENSP00000340944,9606.ENSP00000349446,9606.ENSP00000353720,9606.ENSP00000354522,9606.ENSP00000355759,9606.ENSP00000355995,9606.ENSP00000363512,9606.ENSP00000363822,9606.ENSP00000364907,9606.ENSP00000368727,9606.ENSP00000379683,…	CYP51A1,STAT3,AKR1B1,HMGCR,NPC1L1,ACHE,TERT,EZH2,PTPN11,ARG1,CES1,TOP1,PARP1,HSD11B1,ALOX5,AR,SYK,XDH,CYP19A1,ESR1,NR1H3
GO Process Enrichment	GO:0071495	cellular response to endogenous stimulus	20	1106	0.8	2.28E-09	9606.ENSP00000219070,9606.ENSP00000241453,9606.ENSP00000261707,9606.ENSP00000263317,9606.ENSP00000264657,9606.ENSP00000284981,9606.ENSP00000285379,9606.ENSP00000285930,9606.ENSP00000318486,9606.ENSP00000320147,9606.ENSP00000324806,9606.ENSP00000340944,9606.ENSP00000346671,9606.ENSP00000349446,9606.ENSP00000355759,9606.ENSP00000360683,9606.ENSP00000363822,9606.ENSP00000405330,9606.ENSP00000419782,…	MMP2,FLT3,SLC6A4,NOX4,STAT3,APP,CA2,AKR1B1,CDK5R1,EZH2,GSK3B,PTPN11,FYN,ARG1,PARP1,PTPN1,AR,ESR1,CDK5,NR1H3
GO Process Enrichment	GO:0010648	negative regulation of cell communication	20	1255	0.75	1.49E-08	9606.ENSP00000226279,9606.ENSP00000261707,9606.ENSP00000284981,9606.ENSP00000287936,9606.ENSP00000303211,9606.ENSP00000309572,9606.ENSP00000320147,9606.ENSP00000324806,9606.ENSP00000340944,9606.ENSP00000346671,9606.ENSP00000349446,9606.ENSP00000356205,9606.ENSP00000360683,9606.ENSP00000361405,9606.ENSP00000363822,9606.ENSP00000368727,9606.ENSP00000391592,9606.ENSP00000405330,9606.ENSP00000458585,…	CD38,SLC6A4,APP,HMGCR,ACHE,TERT,EZH2,GSK3B,PTPN11,FYN,ARG1,ADORA1,PTPN1,MMP9,AR,XDH,PTPN6,ESR1,MMP12,NR1H3
GO Process Enrichment	GO:0023057	negative regulation of signaling	20	1258	0.74	1.50E-08	9606.ENSP00000226279,9606.ENSP00000261707,9606.ENSP00000284981,9606.ENSP00000287936,9606.ENSP00000303211,9606.ENSP00000309572,9606.ENSP00000320147,9606.ENSP00000324806,9606.ENSP00000340944,9606.ENSP00000346671,9606.ENSP00000349446,9606.ENSP00000356205,9606.ENSP00000360683,9606.ENSP00000361405,9606.ENSP00000363822,9606.ENSP00000368727,9606.ENSP00000391592,9606.ENSP00000405330,9606.ENSP00000458585,…	CD38,SLC6A4,APP,HMGCR,ACHE,TERT,EZH2,GSK3B,PTPN11,FYN,ARG1,ADORA1,PTPN1,MMP9,AR,XDH,PTPN6,ESR1,MMP12,NR1H3
GO Process Enrichment	GO:0080134	regulation of response to stress	20	1299	0.73	2.20E-08	9606.ENSP00000219070,9606.ENSP00000265734,9606.ENSP00000284981,9606.ENSP00000287936,9606.ENSP00000309572,9606.ENSP00000324806,9606.ENSP00000340944,9606.ENSP00000346671,9606.ENSP00000349446,9606.ENSP00000355759,9606.ENSP00000356205,9606.ENSP00000360683,9606.ENSP00000364907,9606.ENSP00000368727,9606.ENSP00000379683,9606.ENSP00000391592,9606.ENSP00000405330,9606.ENSP00000458585,9606.ENSP00000477707,…	MMP2,CDK6,APP,HMGCR,TERT,GSK3B,PTPN11,FYN,ARG1,PARP1,ADORA1,PTPN1,SYK,XDH,CYP19A1,PTPN6,ESR1,MMP12,NR1H3,ABCB1
GO Process Enrichment	GO:0031399	regulation of protein modification process	20	1747	0.6	1.21E-06	9606.ENSP00000241453,9606.ENSP00000256442,9606.ENSP00000263317,9606.ENSP00000264657,9606.ENSP00000265734,9606.ENSP00000284981,9606.ENSP00000287936,9606.ENSP00000318486,9606.ENSP00000320147,9606.ENSP00000324806,9606.ENSP00000340944,9606.ENSP00000346671,9606.ENSP00000356205,9606.ENSP00000360683,9606.ENSP00000361405,9606.ENSP00000363822,9606.ENSP00000364907,9606.ENSP00000368727,9606.ENSP00000391592,…	FLT3,CCNB1,NOX4,STAT3,CDK6,APP,HMGCR,CDK5R1,EZH2,GSK3B,PTPN11,FYN,ADORA1,PTPN1,MMP9,AR,SYK,XDH,PTPN6,CDK5
GO Process Enrichment	GO:0044281	small molecule metabolic process	20	1779	0.59	1.54E-06	9606.ENSP00000003100,9606.ENSP00000226279,9606.ENSP00000237014,9606.ENSP00000237612,9606.ENSP00000263317,9606.ENSP00000284981,9606.ENSP00000285930,9606.ENSP00000287936,9606.ENSP00000289547,9606.ENSP00000304811,9606.ENSP00000349446,9606.ENSP00000353720,9606.ENSP00000355759,9606.ENSP00000362463,9606.ENSP00000363512,9606.ENSP00000364907,9606.ENSP00000368727,9606.ENSP00000379683,9606.ENSP00000382342,…	CYP51A1,CD38,TTR,ABCG2,NOX4,APP,AKR1B1,HMGCR,NPC1L1,UGT2B7,ARG1,CES1,PARP1,GLO1,ALOX5,SYK,XDH,CYP19A1,ABCC1,CYP1B1
GO Process Enrichment	GO:2000026	regulation of multicellular organismal development	20	1876	0.57	3.14E-06	9606.ENSP00000226279,9606.ENSP00000256442,9606.ENSP00000261707,9606.ENSP00000264657,9606.ENSP00000265734,9606.ENSP00000284981,9606.ENSP00000285379,9606.ENSP00000287936,9606.ENSP00000309572,9606.ENSP00000318486,9606.ENSP00000320147,9606.ENSP00000324806,9606.ENSP00000346671,9606.ENSP00000363822,9606.ENSP00000364907,9606.ENSP00000368727,9606.ENSP00000391592,9606.ENSP00000405330,9606.ENSP00000419782,…	CD38,CCNB1,SLC6A4,STAT3,CDK6,APP,CA2,HMGCR,TERT,CDK5R1,EZH2,GSK3B,FYN,AR,SYK,XDH,PTPN6,ESR1,CDK5,CYP1B1
GO Process Enrichment	GO:0051128	regulation of cellular component organization	20	2306	0.48	5.22E-05	9606.ENSP00000226279,9606.ENSP00000256442,9606.ENSP00000263317,9606.ENSP00000284981,9606.ENSP00000311579,9606.ENSP00000318486,9606.ENSP00000320147,9606.ENSP00000322788,9606.ENSP00000324806,9606.ENSP00000340944,9606.ENSP00000346671,9606.ENSP00000355759,9606.ENSP00000360683,9606.ENSP00000360689,9606.ENSP00000361405,9606.ENSP00000363822,9606.ENSP00000364907,9606.ENSP00000405330,9606.ENSP00000419782,…	CD38,CCNB1,NOX4,APP,TNKS,CDK5R1,EZH2,MMP1,GSK3B,PTPN11,FYN,PARP1,PTPN1,TNKS2,MMP9,AR,SYK,ESR1,CDK5,NR1H3
GO Process Enrichment	GO:0051704	multi-organism process	20	2514	0.44	0.00016	9606.ENSP00000217961,9606.ENSP00000219070,9606.ENSP00000226279,9606.ENSP00000256442,9606.ENSP00000261707,9606.ENSP00000264657,9606.ENSP00000265734,9606.ENSP00000284981,9606.ENSP00000285930,9606.ENSP00000322788,9606.ENSP00000346671,9606.ENSP00000349446,9606.ENSP00000354522,9606.ENSP00000361405,9606.ENSP00000363822,9606.ENSP00000364907,9606.ENSP00000391592,9606.ENSP00000405330,9606.ENSP00000458585,…	STS,MMP2,CD38,CCNB1,SLC6A4,STAT3,CDK6,APP,AKR1B1,MMP1,FYN,ARG1,TOP1,MMP9,AR,SYK,PTPN6,ESR1,MMP12,NR1H3
GO Process Enrichment	GO:0031326	regulation of cellular biosynthetic process	20	4266	0.21	0.0378	9606.ENSP00000226279,9606.ENSP00000263317,9606.ENSP00000264657,9606.ENSP00000284981,9606.ENSP00000309572,9606.ENSP00000311579,9606.ENSP00000318486,9606.ENSP00000320147,9606.ENSP00000324806,9606.ENSP00000346671,9606.ENSP00000355759,9606.ENSP00000360689,9606.ENSP00000362463,9606.ENSP00000363822,9606.ENSP00000364907,9606.ENSP00000405330,9606.ENSP00000419782,9606.ENSP00000458585,9606.ENSP00000477707,…	CD38,NOX4,STAT3,APP,TERT,TNKS,CDK5R1,EZH2,GSK3B,FYN,PARP1,TNKS2,GLO1,AR,SYK,ESR1,CDK5,MMP12,NR1H3,CYP1B1
GO Process Enrichment	GO:0001932	regulation of protein phosphorylation	19	1370	0.69	2.07E-07	9606.ENSP00000241453,9606.ENSP00000256442,9606.ENSP00000263317,9606.ENSP00000264657,9606.ENSP00000265734,9606.ENSP00000284981,9606.ENSP00000287936,9606.ENSP00000318486,9606.ENSP00000320147,9606.ENSP00000340944,9606.ENSP00000346671,9606.ENSP00000356205,9606.ENSP00000360683,9606.ENSP00000361405,9606.ENSP00000363822,9606.ENSP00000364907,9606.ENSP00000368727,9606.ENSP00000391592,9606.ENSP00000419782	FLT3,CCNB1,NOX4,STAT3,CDK6,APP,HMGCR,CDK5R1,EZH2,PTPN11,FYN,ADORA1,PTPN1,MMP9,AR,SYK,XDH,PTPN6,CDK5
GO Process Enrichment	GO:0043085	positive regulation of catalytic activity	19	1381	0.68	2.26E-07	9606.ENSP00000241453,9606.ENSP00000256442,9606.ENSP00000263317,9606.ENSP00000264657,9606.ENSP00000284981,9606.ENSP00000309572,9606.ENSP00000311579,9606.ENSP00000318486,9606.ENSP00000320147,9606.ENSP00000324806,9606.ENSP00000340944,9606.ENSP00000346671,9606.ENSP00000356205,9606.ENSP00000360683,9606.ENSP00000364907,9606.ENSP00000368727,9606.ENSP00000405330,9606.ENSP00000419782,9606.ENSP00000477707	FLT3,CCNB1,NOX4,STAT3,APP,TERT,TNKS,CDK5R1,EZH2,GSK3B,PTPN11,FYN,ADORA1,PTPN1,SYK,XDH,ESR1,CDK5,NR1H3
GO Process Enrichment	GO:0048585	negative regulation of response to stimulus	19	1483	0.65	5.94E-07	9606.ENSP00000265734,9606.ENSP00000284981,9606.ENSP00000287936,9606.ENSP00000309572,9606.ENSP00000320147,9606.ENSP00000324806,9606.ENSP00000340944,9606.ENSP00000346671,9606.ENSP00000349446,9606.ENSP00000356205,9606.ENSP00000360683,9606.ENSP00000361405,9606.ENSP00000363822,9606.ENSP00000368727,9606.ENSP00000379683,9606.ENSP00000391592,9606.ENSP00000405330,9606.ENSP00000458585,9606.ENSP00000477707	CDK6,APP,HMGCR,TERT,EZH2,GSK3B,PTPN11,FYN,ARG1,ADORA1,PTPN1,MMP9,AR,XDH,CYP19A1,PTPN6,ESR1,MMP12,NR1H3
GO Process Enrichment	GO:0032270	positive regulation of cellular protein metabolic process	19	1496	0.65	6.61E-07	9606.ENSP00000241453,9606.ENSP00000256442,9606.ENSP00000263317,9606.ENSP00000264657,9606.ENSP00000284981,9606.ENSP00000287936,9606.ENSP00000318486,9606.ENSP00000320147,9606.ENSP00000324806,9606.ENSP00000340944,9606.ENSP00000346671,9606.ENSP00000356205,9606.ENSP00000360683,9606.ENSP00000361405,9606.ENSP00000363822,9606.ENSP00000364907,9606.ENSP00000368727,9606.ENSP00000419782,9606.ENSP00000477707	FLT3,CCNB1,NOX4,STAT3,APP,HMGCR,CDK5R1,EZH2,GSK3B,PTPN11,FYN,ADORA1,PTPN1,MMP9,AR,SYK,XDH,CDK5,NR1H3
GO Process Enrichment	GO:0006464	cellular protein modification process	19	2999	0.35	0.0032	9606.ENSP00000241453,9606.ENSP00000256442,9606.ENSP00000265734,9606.ENSP00000284981,9606.ENSP00000311579,9606.ENSP00000318486,9606.ENSP00000320147,9606.ENSP00000324806,9606.ENSP00000340944,9606.ENSP00000346671,9606.ENSP00000354522,9606.ENSP00000355759,9606.ENSP00000360683,9606.ENSP00000360689,9606.ENSP00000363822,9606.ENSP00000364907,9606.ENSP00000391592,9606.ENSP00000405330,9606.ENSP00000419782	FLT3,CCNB1,CDK6,APP,TNKS,CDK5R1,EZH2,GSK3B,PTPN11,FYN,TOP1,PARP1,PTPN1,TNKS2,AR,SYK,PTPN6,ESR1,CDK5
GO Process Enrichment	GO:2000112	regulation of cellular macromolecule biosynthetic process	19	4050	0.21	0.0448	9606.ENSP00000226279,9606.ENSP00000263317,9606.ENSP00000264657,9606.ENSP00000284981,9606.ENSP00000309572,9606.ENSP00000311579,9606.ENSP00000318486,9606.ENSP00000320147,9606.ENSP00000324806,9606.ENSP00000355759,9606.ENSP00000360689,9606.ENSP00000362463,9606.ENSP00000363822,9606.ENSP00000364907,9606.ENSP00000405330,9606.ENSP00000419782,9606.ENSP00000458585,9606.ENSP00000477707,9606.ENSP00000478561	CD38,NOX4,STAT3,APP,TERT,TNKS,CDK5R1,EZH2,GSK3B,PARP1,TNKS2,GLO1,AR,SYK,ESR1,CDK5,MMP12,NR1H3,CYP1B1
GO Process Enrichment	GO:0042493	response to drug	18	900	0.84	5.27E-09	9606.ENSP00000226279,9606.ENSP00000237612,9606.ENSP00000256442,9606.ENSP00000261707,9606.ENSP00000264657,9606.ENSP00000285379,9606.ENSP00000287936,9606.ENSP00000289547,9606.ENSP00000318486,9606.ENSP00000320147,9606.ENSP00000346671,9606.ENSP00000349446,9606.ENSP00000354522,9606.ENSP00000382342,9606.ENSP00000419782,9606.ENSP00000477707,9606.ENSP00000478255,9606.ENSP00000478561	CD38,ABCG2,CCNB1,SLC6A4,STAT3,CA2,HMGCR,NPC1L1,CDK5R1,EZH2,FYN,ARG1,TOP1,ABCC1,CDK5,NR1H3,ABCB1,CYP1B1
GO Process Enrichment	GO:1901698	response to nitrogen compound	18	988	0.8	1.80E-08	9606.ENSP00000219070,9606.ENSP00000241453,9606.ENSP00000261707,9606.ENSP00000263317,9606.ENSP00000264657,9606.ENSP00000284981,9606.ENSP00000285379,9606.ENSP00000285930,9606.ENSP00000309572,9606.ENSP00000318486,9606.ENSP00000320147,9606.ENSP00000324806,9606.ENSP00000346671,9606.ENSP00000349446,9606.ENSP00000355759,9606.ENSP00000360683,9606.ENSP00000364907,9606.ENSP00000419782	MMP2,FLT3,SLC6A4,NOX4,STAT3,APP,CA2,AKR1B1,TERT,CDK5R1,EZH2,GSK3B,FYN,ARG1,PARP1,PTPN1,SYK,CDK5
GO Process Enrichment	GO:0006629	lipid metabolic process	18	1192	0.72	1.73E-07	9606.ENSP00000003100,9606.ENSP00000217961,9606.ENSP00000237014,9606.ENSP00000284981,9606.ENSP00000285930,9606.ENSP00000287936,9606.ENSP00000289547,9606.ENSP00000303211,9606.ENSP00000304811,9606.ENSP00000340944,9606.ENSP00000346671,9606.ENSP00000353720,9606.ENSP00000355995,9606.ENSP00000356205,9606.ENSP00000363512,9606.ENSP00000379683,9606.ENSP00000405330,9606.ENSP00000478561	CYP51A1,STS,TTR,APP,AKR1B1,HMGCR,NPC1L1,ACHE,UGT2B7,PTPN11,FYN,CES1,HSD11B1,ADORA1,ALOX5,CYP19A1,ESR1,CYP1B1
GO Process Enrichment	GO:0045595	regulation of cell differentiation	18	1695	0.57	1.38E-05	9606.ENSP00000226279,9606.ENSP00000261707,9606.ENSP00000264657,9606.ENSP00000265734,9606.ENSP00000284981,9606.ENSP00000285379,9606.ENSP00000309572,9606.ENSP00000318486,9606.ENSP00000320147,9606.ENSP00000324806,9606.ENSP00000346671,9606.ENSP00000355759,9606.ENSP00000363822,9606.ENSP00000364907,9606.ENSP00000368727,9606.ENSP00000391592,9606.ENSP00000419782,9606.ENSP00000477707	CD38,SLC6A4,STAT3,CDK6,APP,CA2,TERT,CDK5R1,EZH2,GSK3B,FYN,PARP1,AR,SYK,XDH,PTPN6,CDK5,NR1H3
GO Process Enrichment	GO:0009653	anatomical structure morphogenesis	18	1992	0.5	0.0001	9606.ENSP00000219070,9606.ENSP00000261707,9606.ENSP00000263317,9606.ENSP00000264657,9606.ENSP00000284981,9606.ENSP00000285379,9606.ENSP00000318486,9606.ENSP00000340944,9606.ENSP00000346671,9606.ENSP00000349446,9606.ENSP00000361405,9606.ENSP00000363822,9606.ENSP00000364907,9606.ENSP00000391592,9606.ENSP00000405330,9606.ENSP00000419782,9606.ENSP00000458585,9606.ENSP00000478561	MMP2,SLC6A4,NOX4,STAT3,APP,CA2,CDK5R1,PTPN11,FYN,ARG1,MMP9,AR,SYK,PTPN6,ESR1,CDK5,MMP12,CYP1B1
GO Process Enrichment	GO:0014070	response to organic cyclic compound	17	873	0.83	2.20E-08	9606.ENSP00000226279,9606.ENSP00000241453,9606.ENSP00000256442,9606.ENSP00000261707,9606.ENSP00000263317,9606.ENSP00000264657,9606.ENSP00000284981,9606.ENSP00000285379,9606.ENSP00000309572,9606.ENSP00000320147,9606.ENSP00000349446,9606.ENSP00000355759,9606.ENSP00000363822,9606.ENSP00000405330,9606.ENSP00000419782,9606.ENSP00000477707,9606.ENSP00000478561	CD38,FLT3,CCNB1,SLC6A4,NOX4,STAT3,APP,CA2,TERT,EZH2,ARG1,PARP1,AR,ESR1,CDK5,NR1H3,CYP1B1
GO Process Enrichment	GO:0051050	positive regulation of transport	17	892	0.82	2.72E-08	9606.ENSP00000226279,9606.ENSP00000261707,9606.ENSP00000284981,9606.ENSP00000285379,9606.ENSP00000303211,9606.ENSP00000309572,9606.ENSP00000318486,9606.ENSP00000324806,9606.ENSP00000340944,9606.ENSP00000346671,9606.ENSP00000356205,9606.ENSP00000364907,9606.ENSP00000379683,9606.ENSP00000419782,9606.ENSP00000458585,9606.ENSP00000477707,9606.ENSP00000478255	CD38,SLC6A4,APP,CA2,ACHE,TERT,CDK5R1,GSK3B,PTPN11,FYN,ADORA1,SYK,CYP19A1,CDK5,MMP12,NR1H3,ABCB1
GO Process Enrichment	GO:0001934	positive regulation of protein phosphorylation	17	941	0.8	4.99E-08	9606.ENSP00000241453,9606.ENSP00000256442,9606.ENSP00000263317,9606.ENSP00000264657,9606.ENSP00000284981,9606.ENSP00000287936,9606.ENSP00000318486,9606.ENSP00000320147,9606.ENSP00000340944,9606.ENSP00000346671,9606.ENSP00000356205,9606.ENSP00000360683,9606.ENSP00000361405,9606.ENSP00000363822,9606.ENSP00000364907,9606.ENSP00000368727,9606.ENSP00000419782	FLT3,CCNB1,NOX4,STAT3,APP,HMGCR,CDK5R1,EZH2,PTPN11,FYN,ADORA1,PTPN1,MMP9,AR,SYK,XDH,CDK5
GO Process Enrichment	GO:1902533	positive regulation of intracellular signal transduction	17	959	0.79	6.49E-08	9606.ENSP00000241453,9606.ENSP00000263317,9606.ENSP00000264657,9606.ENSP00000284981,9606.ENSP00000285930,9606.ENSP00000287936,9606.ENSP00000320147,9606.ENSP00000340944,9606.ENSP00000346671,9606.ENSP00000356205,9606.ENSP00000360683,9606.ENSP00000363822,9606.ENSP00000364907,9606.ENSP00000368727,9606.ENSP00000391592,9606.ENSP00000405330,9606.ENSP00000478561	FLT3,NOX4,STAT3,APP,AKR1B1,HMGCR,EZH2,PTPN11,FYN,ADORA1,PTPN1,AR,SYK,XDH,PTPN6,ESR1,CYP1B1
GO Process Enrichment	GO:0051338	regulation of transferase activity	17	964	0.79	6.72E-08	9606.ENSP00000241453,9606.ENSP00000256442,9606.ENSP00000263317,9606.ENSP00000265734,9606.ENSP00000284981,9606.ENSP00000287936,9606.ENSP00000311579,9606.ENSP00000318486,9606.ENSP00000320147,9606.ENSP00000324806,9606.ENSP00000340944,9606.ENSP00000346671,9606.ENSP00000356205,9606.ENSP00000360683,9606.ENSP00000364907,9606.ENSP00000391592,9606.ENSP00000419782	FLT3,CCNB1,NOX4,CDK6,APP,HMGCR,TNKS,CDK5R1,EZH2,GSK3B,PTPN11,FYN,ADORA1,PTPN1,SYK,PTPN6,CDK5
GO Process Enrichment	GO:0002682	regulation of immune system process	17	1391	0.63	5.26E-06	9606.ENSP00000219070,9606.ENSP00000226279,9606.ENSP00000264657,9606.ENSP00000265734,9606.ENSP00000284981,9606.ENSP00000285379,9606.ENSP00000340944,9606.ENSP00000346671,9606.ENSP00000349446,9606.ENSP00000356205,9606.ENSP00000360683,9606.ENSP00000364907,9606.ENSP00000379683,9606.ENSP00000391592,9606.ENSP00000405330,9606.ENSP00000458585,9606.ENSP00000477707	MMP2,CD38,STAT3,CDK6,APP,CA2,PTPN11,FYN,ARG1,ADORA1,PTPN1,SYK,CYP19A1,PTPN6,ESR1,MMP12,NR1H3
GO Process Enrichment	GO:0042592	homeostatic process	17	1491	0.6	1.20E-05	9606.ENSP00000178638,9606.ENSP00000226279,9606.ENSP00000237612,9606.ENSP00000241453,9606.ENSP00000263317,9606.ENSP00000264657,9606.ENSP00000284981,9606.ENSP00000285379,9606.ENSP00000285930,9606.ENSP00000309572,9606.ENSP00000320147,9606.ENSP00000340944,9606.ENSP00000345659,9606.ENSP00000355759,9606.ENSP00000356205,9606.ENSP00000405330,9606.ENSP00000477707	CA12,CD38,ABCG2,FLT3,NOX4,STAT3,APP,CA2,AKR1B1,TERT,EZH2,PTPN11,CA7,PARP1,ADORA1,ESR1,NR1H3
GO Process Enrichment	GO:1901699	cellular response to nitrogen compound	16	568	0.99	8.39E-10	9606.ENSP00000219070,9606.ENSP00000261707,9606.ENSP00000263317,9606.ENSP00000264657,9606.ENSP00000284981,9606.ENSP00000285379,9606.ENSP00000285930,9606.ENSP00000309572,9606.ENSP00000318486,9606.ENSP00000320147,9606.ENSP00000324806,9606.ENSP00000346671,9606.ENSP00000349446,9606.ENSP00000355759,9606.ENSP00000360683,9606.ENSP00000419782	MMP2,SLC6A4,NOX4,STAT3,APP,CA2,AKR1B1,TERT,CDK5R1,EZH2,GSK3B,FYN,ARG1,PARP1,PTPN1,CDK5
GO Process Enrichment	GO:0009725	response to hormone	16	854	0.82	9.24E-08	9606.ENSP00000226279,9606.ENSP00000241453,9606.ENSP00000261707,9606.ENSP00000264657,9606.ENSP00000285379,9606.ENSP00000285930,9606.ENSP00000318486,9606.ENSP00000320147,9606.ENSP00000340944,9606.ENSP00000346671,9606.ENSP00000349446,9606.ENSP00000355759,9606.ENSP00000360683,9606.ENSP00000363822,9606.ENSP00000405330,9606.ENSP00000477707	CD38,FLT3,SLC6A4,STAT3,CA2,AKR1B1,CDK5R1,EZH2,PTPN11,FYN,ARG1,PARP1,PTPN1,AR,ESR1,NR1H3
GO Process Enrichment	GO:0010243	response to organonitrogen compound	16	876	0.8	1.25E-07	9606.ENSP00000219070,9606.ENSP00000241453,9606.ENSP00000261707,9606.ENSP00000263317,9606.ENSP00000264657,9606.ENSP00000284981,9606.ENSP00000285379,9606.ENSP00000285930,9606.ENSP00000320147,9606.ENSP00000324806,9606.ENSP00000346671,9606.ENSP00000349446,9606.ENSP00000355759,9606.ENSP00000360683,9606.ENSP00000364907,9606.ENSP00000419782	MMP2,FLT3,SLC6A4,NOX4,STAT3,APP,CA2,AKR1B1,EZH2,GSK3B,FYN,ARG1,PARP1,PTPN1,SYK,CDK5
GO Process Enrichment	GO:0008284	positive regulation of cell population proliferation	16	878	0.8	1.27E-07	9606.ENSP00000219070,9606.ENSP00000226279,9606.ENSP00000241453,9606.ENSP00000256442,9606.ENSP00000264657,9606.ENSP00000265734,9606.ENSP00000285930,9606.ENSP00000287936,9606.ENSP00000309572,9606.ENSP00000349446,9606.ENSP00000361405,9606.ENSP00000363822,9606.ENSP00000364907,9606.ENSP00000391592,9606.ENSP00000405330,9606.ENSP00000458585	MMP2,CD38,FLT3,CCNB1,STAT3,CDK6,AKR1B1,HMGCR,TERT,ARG1,MMP9,AR,SYK,PTPN6,ESR1,MMP12
GO Process Enrichment	GO:0032880	regulation of protein localization	16	901	0.79	1.73E-07	9606.ENSP00000226279,9606.ENSP00000284981,9606.ENSP00000287936,9606.ENSP00000303211,9606.ENSP00000309572,9606.ENSP00000318486,9606.ENSP00000324806,9606.ENSP00000340944,9606.ENSP00000346671,9606.ENSP00000355759,9606.ENSP00000360683,9606.ENSP00000363822,9606.ENSP00000364907,9606.ENSP00000419782,9606.ENSP00000458585,9606.ENSP00000477707	CD38,APP,HMGCR,ACHE,TERT,CDK5R1,GSK3B,PTPN11,FYN,PARP1,PTPN1,AR,SYK,CDK5,MMP12,NR1H3
GO Process Enrichment	GO:0051130	positive regulation of cellular component organization	16	1128	0.7	2.10E-06	9606.ENSP00000256442,9606.ENSP00000263317,9606.ENSP00000284981,9606.ENSP00000311579,9606.ENSP00000318486,9606.ENSP00000320147,9606.ENSP00000322788,9606.ENSP00000324806,9606.ENSP00000346671,9606.ENSP00000355759,9606.ENSP00000360689,9606.ENSP00000361405,9606.ENSP00000363822,9606.ENSP00000364907,9606.ENSP00000405330,9606.ENSP00000419782	CCNB1,NOX4,APP,TNKS,CDK5R1,EZH2,MMP1,GSK3B,FYN,PARP1,TNKS2,MMP9,AR,SYK,ESR1,CDK5
GO Process Enrichment	GO:0016310	phosphorylation	16	1236	0.66	6.02E-06	9606.ENSP00000241453,9606.ENSP00000256442,9606.ENSP00000264657,9606.ENSP00000265734,9606.ENSP00000284981,9606.ENSP00000311579,9606.ENSP00000318486,9606.ENSP00000324806,9606.ENSP00000340944,9606.ENSP00000346671,9606.ENSP00000354522,9606.ENSP00000360683,9606.ENSP00000364907,9606.ENSP00000391592,9606.ENSP00000405330,9606.ENSP00000419782	FLT3,CCNB1,STAT3,CDK6,APP,TNKS,CDK5R1,GSK3B,PTPN11,FYN,TOP1,PTPN1,SYK,PTPN6,ESR1,CDK5
GO Process Enrichment	GO:0071702	organic substance transport	16	2040	0.44	0.0013	9606.ENSP00000178638,9606.ENSP00000237612,9606.ENSP00000261707,9606.ENSP00000264657,9606.ENSP00000285379,9606.ENSP00000289547,9606.ENSP00000300900,9606.ENSP00000311579,9606.ENSP00000345659,9606.ENSP00000353720,9606.ENSP00000356205,9606.ENSP00000364907,9606.ENSP00000382342,9606.ENSP00000419782,9606.ENSP00000458585,9606.ENSP00000478255	CA12,ABCG2,SLC6A4,STAT3,CA2,NPC1L1,CA4,TNKS,CA7,CES1,ADORA1,SYK,ABCC1,CDK5,MMP12,ABCB1
GO Process Enrichment	GO:0009605	response to external stimulus	16	2152	0.41	0.0021	9606.ENSP00000256442,9606.ENSP00000261707,9606.ENSP00000265734,9606.ENSP00000284981,9606.ENSP00000287936,9606.ENSP00000318486,9606.ENSP00000340944,9606.ENSP00000346671,9606.ENSP00000349446,9606.ENSP00000356205,9606.ENSP00000364907,9606.ENSP00000382342,9606.ENSP00000391592,9606.ENSP00000419782,9606.ENSP00000458585,9606.ENSP00000477707	CCNB1,SLC6A4,CDK6,APP,HMGCR,CDK5R1,PTPN11,FYN,ARG1,ADORA1,SYK,ABCC1,PTPN6,CDK5,MMP12,NR1H3
GO Process Enrichment	GO:0090087	regulation of peptide transport	15	654	0.9	2.99E-08	9606.ENSP00000226279,9606.ENSP00000284981,9606.ENSP00000285379,9606.ENSP00000287936,9606.ENSP00000303211,9606.ENSP00000318486,9606.ENSP00000324806,9606.ENSP00000340944,9606.ENSP00000346671,9606.ENSP00000356205,9606.ENSP00000360683,9606.ENSP00000364907,9606.ENSP00000419782,9606.ENSP00000458585,9606.ENSP00000477707	CD38,APP,CA2,HMGCR,ACHE,CDK5R1,GSK3B,PTPN11,FYN,ADORA1,PTPN1,SYK,CDK5,MMP12,NR1H3
GO Process Enrichment	GO:0045859	regulation of protein kinase activity	15	788	0.82	2.17E-07	9606.ENSP00000241453,9606.ENSP00000256442,9606.ENSP00000263317,9606.ENSP00000265734,9606.ENSP00000284981,9606.ENSP00000287936,9606.ENSP00000318486,9606.ENSP00000320147,9606.ENSP00000340944,9606.ENSP00000346671,9606.ENSP00000356205,9606.ENSP00000360683,9606.ENSP00000364907,9606.ENSP00000391592,9606.ENSP00000419782	FLT3,CCNB1,NOX4,CDK6,APP,HMGCR,CDK5R1,EZH2,PTPN11,FYN,ADORA1,PTPN1,SYK,PTPN6,CDK5
GO Process Enrichment	GO:0009628	response to abiotic stimulus	15	1052	0.7	4.85E-06	9606.ENSP00000219070,9606.ENSP00000226279,9606.ENSP00000256442,9606.ENSP00000261707,9606.ENSP00000263317,9606.ENSP00000284981,9606.ENSP00000285379,9606.ENSP00000285930,9606.ENSP00000287936,9606.ENSP00000309572,9606.ENSP00000340944,9606.ENSP00000346671,9606.ENSP00000355759,9606.ENSP00000356205,9606.ENSP00000419782	MMP2,CD38,CCNB1,SLC6A4,NOX4,APP,CA2,AKR1B1,HMGCR,TERT,PTPN11,FYN,PARP1,ADORA1,CDK5
GO Process Enrichment	GO:0009968	negative regulation of signal transduction	15	1160	0.65	1.38E-05	9606.ENSP00000284981,9606.ENSP00000287936,9606.ENSP00000309572,9606.ENSP00000320147,9606.ENSP00000324806,9606.ENSP00000346671,9606.ENSP00000349446,9606.ENSP00000360683,9606.ENSP00000361405,9606.ENSP00000363822,9606.ENSP00000368727,9606.ENSP00000391592,9606.ENSP00000405330,9606.ENSP00000458585,9606.ENSP00000477707	APP,HMGCR,TERT,EZH2,GSK3B,FYN,ARG1,PTPN1,MMP9,AR,XDH,PTPN6,ESR1,MMP12,NR1H3
GO Process Enrichment	GO:0033554	cellular response to stress	15	1553	0.53	0.00028	9606.ENSP00000256442,9606.ENSP00000263317,9606.ENSP00000285379,9606.ENSP00000285930,9606.ENSP00000289547,9606.ENSP00000309572,9606.ENSP00000320147,9606.ENSP00000324806,9606.ENSP00000340944,9606.ENSP00000349446,9606.ENSP00000355759,9606.ENSP00000360683,9606.ENSP00000361405,9606.ENSP00000364907,9606.ENSP00000478561	CCNB1,NOX4,CA2,AKR1B1,NPC1L1,TERT,EZH2,GSK3B,PTPN11,ARG1,PARP1,PTPN1,MMP9,SYK,CYP1B1
GO Process Enrichment	GO:0051240	positive regulation of multicellular organismal process	15	1551	0.53	0.00028	9606.ENSP00000226279,9606.ENSP00000256442,9606.ENSP00000264657,9606.ENSP00000284981,9606.ENSP00000285379,9606.ENSP00000287936,9606.ENSP00000309572,9606.ENSP00000320147,9606.ENSP00000346671,9606.ENSP00000355759,9606.ENSP00000361405,9606.ENSP00000363822,9606.ENSP00000364907,9606.ENSP00000458585,9606.ENSP00000478561	CD38,CCNB1,STAT3,APP,CA2,HMGCR,TERT,EZH2,FYN,PARP1,MMP9,AR,SYK,MMP12,CYP1B1
GO Process Enrichment	GO:0009888	tissue development	15	1626	0.51	0.00044	9606.ENSP00000217961,9606.ENSP00000219070,9606.ENSP00000256442,9606.ENSP00000263317,9606.ENSP00000265734,9606.ENSP00000285379,9606.ENSP00000320147,9606.ENSP00000324806,9606.ENSP00000353720,9606.ENSP00000361405,9606.ENSP00000363822,9606.ENSP00000405330,9606.ENSP00000419782,9606.ENSP00000458585,9606.ENSP00000478561	STS,MMP2,CCNB1,NOX4,CDK6,CA2,EZH2,GSK3B,CES1,MMP9,AR,ESR1,CDK5,MMP12,CYP1B1
GO Process Enrichment	GO:0010629	negative regulation of gene expression	15	1670	0.5	0.00056	9606.ENSP00000226279,9606.ENSP00000256442,9606.ENSP00000264657,9606.ENSP00000284981,9606.ENSP00000309572,9606.ENSP00000318486,9606.ENSP00000320147,9606.ENSP00000346671,9606.ENSP00000355759,9606.ENSP00000363822,9606.ENSP00000368727,9606.ENSP00000405330,9606.ENSP00000419782,9606.ENSP00000458585,9606.ENSP00000477707	CD38,CCNB1,STAT3,APP,TERT,CDK5R1,EZH2,FYN,PARP1,AR,XDH,ESR1,CDK5,MMP12,NR1H3
GO Process Enrichment	GO:0009056	catabolic process	15	1859	0.45	0.0015	9606.ENSP00000217961,9606.ENSP00000219070,9606.ENSP00000256442,9606.ENSP00000303211,9606.ENSP00000318585,9606.ENSP00000322788,9606.ENSP00000340684,9606.ENSP00000349446,9606.ENSP00000356205,9606.ENSP00000361405,9606.ENSP00000368727,9606.ENSP00000379683,9606.ENSP00000419782,9606.ENSP00000458585,9606.ENSP00000478561	STS,MMP2,CCNB1,ACHE,BACE1,MMP1,MAOA,ARG1,ADORA1,MMP9,XDH,CYP19A1,CDK5,MMP12,CYP1B1
GO Process Enrichment	GO:0033036	macromolecule localization	15	2268	0.36	0.0077	9606.ENSP00000237612,9606.ENSP00000264657,9606.ENSP00000289547,9606.ENSP00000309572,9606.ENSP00000311579,9606.ENSP00000320147,9606.ENSP00000353720,9606.ENSP00000356205,9606.ENSP00000360689,9606.ENSP00000364907,9606.ENSP00000382342,9606.ENSP00000405330,9606.ENSP00000419782,9606.ENSP00000458585,9606.ENSP00000478255	ABCG2,STAT3,NPC1L1,TERT,TNKS,EZH2,CES1,ADORA1,TNKS2,SYK,ABCC1,ESR1,CDK5,MMP12,ABCB1
GO Process Enrichment	GO:0002376	immune system process	15	2370	0.34	0.0106	9606.ENSP00000226279,9606.ENSP00000237014,9606.ENSP00000241453,9606.ENSP00000264657,9606.ENSP00000284981,9606.ENSP00000322788,9606.ENSP00000340944,9606.ENSP00000346671,9606.ENSP00000349446,9606.ENSP00000355759,9606.ENSP00000361405,9606.ENSP00000362463,9606.ENSP00000363512,9606.ENSP00000364907,9606.ENSP00000391592	CD38,TTR,FLT3,STAT3,APP,MMP1,PTPN11,FYN,ARG1,PARP1,MMP9,GLO1,ALOX5,SYK,PTPN6
GO Process Enrichment	GO:0071417	cellular response to organonitrogen compound	14	485	1	1.13E-08	9606.ENSP00000219070,9606.ENSP00000261707,9606.ENSP00000263317,9606.ENSP00000264657,9606.ENSP00000284981,9606.ENSP00000285379,9606.ENSP00000285930,9606.ENSP00000320147,9606.ENSP00000324806,9606.ENSP00000346671,9606.ENSP00000349446,9606.ENSP00000355759,9606.ENSP00000360683,9606.ENSP00000419782	MMP2,SLC6A4,NOX4,STAT3,APP,CA2,AKR1B1,EZH2,GSK3B,FYN,ARG1,PARP1,PTPN1,CDK5
GO Process Enrichment	GO:0060548	negative regulation of cell death	14	953	0.71	8.38E-06	9606.ENSP00000226279,9606.ENSP00000264657,9606.ENSP00000284981,9606.ENSP00000285930,9606.ENSP00000287936,9606.ENSP00000309572,9606.ENSP00000324806,9606.ENSP00000346671,9606.ENSP00000356205,9606.ENSP00000360683,9606.ENSP00000361405,9606.ENSP00000362463,9606.ENSP00000363822,9606.ENSP00000419782	CD38,STAT3,APP,AKR1B1,HMGCR,TERT,GSK3B,FYN,ADORA1,PTPN1,MMP9,GLO1,AR,CDK5
GO Process Enrichment	GO:0032101	regulation of response to external stimulus	14	955	0.71	8.47E-06	9606.ENSP00000219070,9606.ENSP00000284981,9606.ENSP00000287936,9606.ENSP00000340944,9606.ENSP00000346671,9606.ENSP00000349446,9606.ENSP00000356205,9606.ENSP00000360683,9606.ENSP00000364907,9606.ENSP00000379683,9606.ENSP00000391592,9606.ENSP00000405330,9606.ENSP00000458585,9606.ENSP00000477707	MMP2,APP,HMGCR,PTPN11,FYN,ARG1,ADORA1,PTPN1,SYK,CYP19A1,PTPN6,ESR1,MMP12,NR1H3
GO Process Enrichment	GO:0048878	chemical homeostasis	14	995	0.69	1.32E-05	9606.ENSP00000178638,9606.ENSP00000226279,9606.ENSP00000237612,9606.ENSP00000263317,9606.ENSP00000264657,9606.ENSP00000284981,9606.ENSP00000285379,9606.ENSP00000285930,9606.ENSP00000340944,9606.ENSP00000345659,9606.ENSP00000355759,9606.ENSP00000356205,9606.ENSP00000405330,9606.ENSP00000477707	CA12,CD38,ABCG2,NOX4,STAT3,APP,CA2,AKR1B1,PTPN11,CA7,PARP1,ADORA1,ESR1,NR1H3
GO Process Enrichment	GO:0034097	response to cytokine	14	1035	0.67	1.93E-05	9606.ENSP00000219070,9606.ENSP00000226279,9606.ENSP00000241453,9606.ENSP00000264657,9606.ENSP00000322788,9606.ENSP00000324806,9606.ENSP00000340684,9606.ENSP00000340944,9606.ENSP00000346671,9606.ENSP00000349446,9606.ENSP00000361405,9606.ENSP00000363512,9606.ENSP00000364907,9606.ENSP00000391592	MMP2,CD38,FLT3,STAT3,MMP1,GSK3B,MAOA,PTPN11,FYN,ARG1,MMP9,ALOX5,SYK,PTPN6
GO Process Enrichment	GO:0051241	negative regulation of multicellular organismal process	14	1098	0.65	3.56E-05	9606.ENSP00000226279,9606.ENSP00000261707,9606.ENSP00000264657,9606.ENSP00000265734,9606.ENSP00000284981,9606.ENSP00000309572,9606.ENSP00000318486,9606.ENSP00000324806,9606.ENSP00000340944,9606.ENSP00000349446,9606.ENSP00000356205,9606.ENSP00000368727,9606.ENSP00000419782,9606.ENSP00000477707	CD38,SLC6A4,STAT3,CDK6,APP,TERT,CDK5R1,GSK3B,PTPN11,ARG1,ADORA1,XDH,CDK5,NR1H3
GO Process Enrichment	GO:0022414	reproductive process	14	1350	0.56	0.00026	9606.ENSP00000217961,9606.ENSP00000219070,9606.ENSP00000226279,9606.ENSP00000256442,9606.ENSP00000261707,9606.ENSP00000264657,9606.ENSP00000284981,9606.ENSP00000285930,9606.ENSP00000340944,9606.ENSP00000349446,9606.ENSP00000361405,9606.ENSP00000363822,9606.ENSP00000379683,9606.ENSP00000405330	STS,MMP2,CD38,CCNB1,SLC6A4,STAT3,APP,AKR1B1,PTPN11,ARG1,MMP9,AR,CYP19A1,ESR1
GO Process Enrichment	GO:0045934	negative regulation of nucleobase-containing compound metabolic process	14	1424	0.54	0.00043	9606.ENSP00000226279,9606.ENSP00000264657,9606.ENSP00000284981,9606.ENSP00000309572,9606.ENSP00000311579,9606.ENSP00000318486,9606.ENSP00000320147,9606.ENSP00000355759,9606.ENSP00000360689,9606.ENSP00000363822,9606.ENSP00000405330,9606.ENSP00000419782,9606.ENSP00000458585,9606.ENSP00000477707	CD38,STAT3,APP,TERT,TNKS,CDK5R1,EZH2,PARP1,TNKS2,AR,ESR1,CDK5,MMP12,NR1H3
GO Process Enrichment	GO:0003008	system process	14	1827	0.43	0.0036	9606.ENSP00000226279,9606.ENSP00000261707,9606.ENSP00000263317,9606.ENSP00000284981,9606.ENSP00000285930,9606.ENSP00000287936,9606.ENSP00000289547,9606.ENSP00000320147,9606.ENSP00000324806,9606.ENSP00000346671,9606.ENSP00000356205,9606.ENSP00000363822,9606.ENSP00000419782,9606.ENSP00000478561	CD38,SLC6A4,NOX4,APP,AKR1B1,HMGCR,NPC1L1,EZH2,GSK3B,FYN,ADORA1,AR,CDK5,CYP1B1
GO Process Enrichment	GO:0051641	cellular localization	14	2180	0.35	0.0127	9606.ENSP00000256442,9606.ENSP00000261707,9606.ENSP00000264657,9606.ENSP00000284981,9606.ENSP00000309572,9606.ENSP00000311579,9606.ENSP00000320147,9606.ENSP00000353720,9606.ENSP00000356205,9606.ENSP00000360689,9606.ENSP00000364907,9606.ENSP00000405330,9606.ENSP00000419782,9606.ENSP00000458585	CCNB1,SLC6A4,STAT3,APP,TERT,TNKS,EZH2,CES1,ADORA1,TNKS2,SYK,ESR1,CDK5,MMP12
GO Process Enrichment	GO:0007399	nervous system development	14	2206	0.35	0.0137	9606.ENSP00000226279,9606.ENSP00000261707,9606.ENSP00000264657,9606.ENSP00000265734,9606.ENSP00000284981,9606.ENSP00000303211,9606.ENSP00000309572,9606.ENSP00000318486,9606.ENSP00000320147,9606.ENSP00000324806,9606.ENSP00000340944,9606.ENSP00000346671,9606.ENSP00000356205,9606.ENSP00000419782	CD38,SLC6A4,STAT3,CDK6,APP,ACHE,TERT,CDK5R1,EZH2,GSK3B,PTPN11,FYN,ADORA1,CDK5
GO Process Enrichment	GO:0071900	regulation of protein serine/threonine kinase activity	13	488	0.97	7.31E-08	9606.ENSP00000241453,9606.ENSP00000256442,9606.ENSP00000263317,9606.ENSP00000265734,9606.ENSP00000284981,9606.ENSP00000287936,9606.ENSP00000318486,9606.ENSP00000320147,9606.ENSP00000340944,9606.ENSP00000356205,9606.ENSP00000360683,9606.ENSP00000364907,9606.ENSP00000391592	FLT3,CCNB1,NOX4,CDK6,APP,HMGCR,CDK5R1,EZH2,PTPN11,ADORA1,PTPN1,SYK,PTPN6
GO Process Enrichment	GO:0071407	cellular response to organic cyclic compound	13	505	0.95	1.03E-07	9606.ENSP00000241453,9606.ENSP00000256442,9606.ENSP00000261707,9606.ENSP00000263317,9606.ENSP00000264657,9606.ENSP00000284981,9606.ENSP00000309572,9606.ENSP00000320147,9606.ENSP00000349446,9606.ENSP00000363822,9606.ENSP00000405330,9606.ENSP00000477707,9606.ENSP00000478561	FLT3,CCNB1,SLC6A4,NOX4,STAT3,APP,TERT,EZH2,ARG1,AR,ESR1,NR1H3,CYP1B1
GO Process Enrichment	GO:0051223	regulation of protein transport	13	622	0.86	7.42E-07	9606.ENSP00000226279,9606.ENSP00000284981,9606.ENSP00000287936,9606.ENSP00000303211,9606.ENSP00000318486,9606.ENSP00000324806,9606.ENSP00000340944,9606.ENSP00000346671,9606.ENSP00000360683,9606.ENSP00000364907,9606.ENSP00000419782,9606.ENSP00000458585,9606.ENSP00000477707	CD38,APP,HMGCR,ACHE,CDK5R1,GSK3B,PTPN11,FYN,PTPN1,SYK,CDK5,MMP12,NR1H3
GO Process Enrichment	GO:0051347	positive regulation of transferase activity	13	630	0.86	8.40E-07	9606.ENSP00000241453,9606.ENSP00000256442,9606.ENSP00000263317,9606.ENSP00000284981,9606.ENSP00000311579,9606.ENSP00000318486,9606.ENSP00000320147,9606.ENSP00000340944,9606.ENSP00000346671,9606.ENSP00000356205,9606.ENSP00000360683,9606.ENSP00000364907,9606.ENSP00000419782	FLT3,CCNB1,NOX4,APP,TNKS,CDK5R1,EZH2,PTPN11,FYN,ADORA1,PTPN1,SYK,CDK5
GO Process Enrichment	GO:0031347	regulation of defense response	13	676	0.83	1.56E-06	9606.ENSP00000219070,9606.ENSP00000284981,9606.ENSP00000340944,9606.ENSP00000346671,9606.ENSP00000349446,9606.ENSP00000356205,9606.ENSP00000360683,9606.ENSP00000364907,9606.ENSP00000379683,9606.ENSP00000391592,9606.ENSP00000405330,9606.ENSP00000458585,9606.ENSP00000477707	MMP2,APP,PTPN11,FYN,ARG1,ADORA1,PTPN1,SYK,CYP19A1,PTPN6,ESR1,MMP12,NR1H3
GO Process Enrichment	GO:0060341	regulation of cellular localization	13	766	0.77	5.26E-06	9606.ENSP00000284981,9606.ENSP00000287936,9606.ENSP00000309572,9606.ENSP00000318486,9606.ENSP00000324806,9606.ENSP00000340944,9606.ENSP00000346671,9606.ENSP00000355759,9606.ENSP00000360683,9606.ENSP00000363822,9606.ENSP00000364907,9606.ENSP00000391592,9606.ENSP00000419782	APP,HMGCR,TERT,CDK5R1,GSK3B,PTPN11,FYN,PARP1,PTPN1,AR,SYK,PTPN6,CDK5
GO Process Enrichment	GO:0006468	protein phosphorylation	13	923	0.69	3.08E-05	9606.ENSP00000241453,9606.ENSP00000256442,9606.ENSP00000265734,9606.ENSP00000284981,9606.ENSP00000311579,9606.ENSP00000318486,9606.ENSP00000324806,9606.ENSP00000346671,9606.ENSP00000354522,9606.ENSP00000360683,9606.ENSP00000364907,9606.ENSP00000391592,9606.ENSP00000419782	FLT3,CCNB1,CDK6,APP,TNKS,CDK5R1,GSK3B,FYN,TOP1,PTPN1,SYK,PTPN6,CDK5
GO Process Enrichment	GO:0071345	cellular response to cytokine stimulus	13	953	0.68	4.15E-05	9606.ENSP00000219070,9606.ENSP00000241453,9606.ENSP00000264657,9606.ENSP00000322788,9606.ENSP00000324806,9606.ENSP00000340684,9606.ENSP00000340944,9606.ENSP00000346671,9606.ENSP00000349446,9606.ENSP00000361405,9606.ENSP00000363512,9606.ENSP00000364907,9606.ENSP00000391592	MMP2,FLT3,STAT3,MMP1,GSK3B,MAOA,PTPN11,FYN,ARG1,MMP9,ALOX5,SYK,PTPN6
GO Process Enrichment	GO:0031327	negative regulation of cellular biosynthetic process	13	1479	0.49	0.0019	9606.ENSP00000226279,9606.ENSP00000264657,9606.ENSP00000284981,9606.ENSP00000318486,9606.ENSP00000320147,9606.ENSP00000324806,9606.ENSP00000346671,9606.ENSP00000355759,9606.ENSP00000363822,9606.ENSP00000405330,9606.ENSP00000419782,9606.ENSP00000458585,9606.ENSP00000477707	CD38,STAT3,APP,CDK5R1,EZH2,GSK3B,FYN,PARP1,AR,ESR1,CDK5,MMP12,NR1H3
GO Process Enrichment	GO:0016192	vesicle-mediated transport	13	1699	0.43	0.0053	9606.ENSP00000237014,9606.ENSP00000284981,9606.ENSP00000303211,9606.ENSP00000346671,9606.ENSP00000349446,9606.ENSP00000353720,9606.ENSP00000356205,9606.ENSP00000361405,9606.ENSP00000363512,9606.ENSP00000364907,9606.ENSP00000391592,9606.ENSP00000419782,9606.ENSP00000477707	TTR,APP,ACHE,FYN,ARG1,CES1,ADORA1,MMP9,ALOX5,SYK,PTPN6,CDK5,NR1H3
GO Process Enrichment	GO:0010557	positive regulation of macromolecule biosynthetic process	13	1758	0.41	0.0068	9606.ENSP00000226279,9606.ENSP00000263317,9606.ENSP00000264657,9606.ENSP00000284981,9606.ENSP00000309572,9606.ENSP00000311579,9606.ENSP00000355759,9606.ENSP00000360689,9606.ENSP00000363822,9606.ENSP00000364907,9606.ENSP00000405330,9606.ENSP00000458585,9606.ENSP00000477707	CD38,NOX4,STAT3,APP,TERT,TNKS,PARP1,TNKS2,AR,SYK,ESR1,MMP12,NR1H3
GO Process Enrichment	GO:0045935	positive regulation of nucleobase-containing compound metabolic process	13	1770	0.41	0.0071	9606.ENSP00000226279,9606.ENSP00000256442,9606.ENSP00000263317,9606.ENSP00000264657,9606.ENSP00000284981,9606.ENSP00000309572,9606.ENSP00000311579,9606.ENSP00000355759,9606.ENSP00000360689,9606.ENSP00000363822,9606.ENSP00000405330,9606.ENSP00000458585,9606.ENSP00000477707	CD38,CCNB1,NOX4,STAT3,APP,TERT,TNKS,PARP1,TNKS2,AR,ESR1,MMP12,NR1H3
GO Process Enrichment	GO:0010628	positive regulation of gene expression	13	1826	0.4	0.0085	9606.ENSP00000226279,9606.ENSP00000256442,9606.ENSP00000261707,9606.ENSP00000264657,9606.ENSP00000284981,9606.ENSP00000309572,9606.ENSP00000311579,9606.ENSP00000324806,9606.ENSP00000355759,9606.ENSP00000363822,9606.ENSP00000405330,9606.ENSP00000458585,9606.ENSP00000477707	CD38,CCNB1,SLC6A4,STAT3,APP,TERT,TNKS,GSK3B,PARP1,AR,ESR1,MMP12,NR1H3
GO Process Enrichment	GO:0031328	positive regulation of cellular biosynthetic process	13	1846	0.39	0.0091	9606.ENSP00000226279,9606.ENSP00000263317,9606.ENSP00000264657,9606.ENSP00000284981,9606.ENSP00000309572,9606.ENSP00000311579,9606.ENSP00000355759,9606.ENSP00000360689,9606.ENSP00000363822,9606.ENSP00000364907,9606.ENSP00000405330,9606.ENSP00000458585,9606.ENSP00000477707	CD38,NOX4,STAT3,APP,TERT,TNKS,PARP1,TNKS2,AR,SYK,ESR1,MMP12,NR1H3
GO Process Enrichment	GO:0022607	cellular component assembly	13	2343	0.29	0.0416	9606.ENSP00000256442,9606.ENSP00000261707,9606.ENSP00000284981,9606.ENSP00000287936,9606.ENSP00000303211,9606.ENSP00000309572,9606.ENSP00000311579,9606.ENSP00000324806,9606.ENSP00000349446,9606.ENSP00000355759,9606.ENSP00000358784,9606.ENSP00000363822,9606.ENSP00000419782	CCNB1,SLC6A4,APP,HMGCR,ACHE,TERT,TNKS,GSK3B,ARG1,PARP1,KCNA3,AR,CDK5
GO Process Enrichment	GO:0008202	steroid metabolic process	12	248	1.23	1.33E-09	9606.ENSP00000003100,9606.ENSP00000217961,9606.ENSP00000284981,9606.ENSP00000285930,9606.ENSP00000287936,9606.ENSP00000289547,9606.ENSP00000304811,9606.ENSP00000353720,9606.ENSP00000355995,9606.ENSP00000379683,9606.ENSP00000405330,9606.ENSP00000478561	CYP51A1,STS,APP,AKR1B1,HMGCR,NPC1L1,UGT2B7,CES1,HSD11B1,CYP19A1,ESR1,CYP1B1
GO Process Enrichment	GO:0010817	regulation of hormone levels	12	511	0.91	8.04E-07	9606.ENSP00000226279,9606.ENSP00000237014,9606.ENSP00000285930,9606.ENSP00000287936,9606.ENSP00000303211,9606.ENSP00000304811,9606.ENSP00000340944,9606.ENSP00000355995,9606.ENSP00000356205,9606.ENSP00000379683,9606.ENSP00000405330,9606.ENSP00000478561	CD38,TTR,AKR1B1,HMGCR,ACHE,UGT2B7,PTPN11,HSD11B1,ADORA1,CYP19A1,ESR1,CYP1B1
GO Process Enrichment	GO:0045860	positive regulation of protein kinase activity	12	517	0.91	8.91E-07	9606.ENSP00000241453,9606.ENSP00000256442,9606.ENSP00000263317,9606.ENSP00000284981,9606.ENSP00000318486,9606.ENSP00000320147,9606.ENSP00000340944,9606.ENSP00000346671,9606.ENSP00000356205,9606.ENSP00000360683,9606.ENSP00000364907,9606.ENSP00000419782	FLT3,CCNB1,NOX4,APP,CDK5R1,EZH2,PTPN11,FYN,ADORA1,PTPN1,SYK,CDK5
GO Process Enrichment	GO:0032870	cellular response to hormone stimulus	12	585	0.86	2.64E-06	9606.ENSP00000241453,9606.ENSP00000264657,9606.ENSP00000285379,9606.ENSP00000318486,9606.ENSP00000340944,9606.ENSP00000346671,9606.ENSP00000349446,9606.ENSP00000355759,9606.ENSP00000360683,9606.ENSP00000363822,9606.ENSP00000405330,9606.ENSP00000477707	FLT3,STAT3,CA2,CDK5R1,PTPN11,FYN,ARG1,PARP1,PTPN1,AR,ESR1,NR1H3
GO Process Enrichment	GO:0043269	regulation of ion transport	12	618	0.83	4.23E-06	9606.ENSP00000261707,9606.ENSP00000284981,9606.ENSP00000285379,9606.ENSP00000345659,9606.ENSP00000346671,9606.ENSP00000349446,9606.ENSP00000356205,9606.ENSP00000358784,9606.ENSP00000361405,9606.ENSP00000364907,9606.ENSP00000391592,9606.ENSP00000478255	SLC6A4,APP,CA2,CA7,FYN,ARG1,ADORA1,KCNA3,MMP9,SYK,PTPN6,ABCB1
GO Process Enrichment	GO:0010942	positive regulation of cell death	12	663	0.8	7.84E-06	9606.ENSP00000263317,9606.ENSP00000284981,9606.ENSP00000287936,9606.ENSP00000318486,9606.ENSP00000324806,9606.ENSP00000346671,9606.ENSP00000355759,9606.ENSP00000356205,9606.ENSP00000361405,9606.ENSP00000368727,9606.ENSP00000419782,9606.ENSP00000478561	NOX4,APP,HMGCR,CDK5R1,GSK3B,FYN,PARP1,ADORA1,MMP9,XDH,CDK5,CYP1B1
GO Process Enrichment	GO:0008285	negative regulation of cell population proliferation	12	669	0.8	8.38E-06	9606.ENSP00000261707,9606.ENSP00000263317,9606.ENSP00000264657,9606.ENSP00000265734,9606.ENSP00000284981,9606.ENSP00000309572,9606.ENSP00000349446,9606.ENSP00000356205,9606.ENSP00000363822,9606.ENSP00000368727,9606.ENSP00000391592,9606.ENSP00000478561	SLC6A4,NOX4,STAT3,CDK6,APP,TERT,ARG1,ADORA1,AR,XDH,PTPN6,CYP1B1
GO Process Enrichment	GO:0045596	negative regulation of cell differentiation	12	683	0.79	1.02E-05	9606.ENSP00000226279,9606.ENSP00000261707,9606.ENSP00000264657,9606.ENSP00000265734,9606.ENSP00000284981,9606.ENSP00000309572,9606.ENSP00000318486,9606.ENSP00000320147,9606.ENSP00000324806,9606.ENSP00000368727,9606.ENSP00000419782,9606.ENSP00000477707	CD38,SLC6A4,STAT3,CDK6,APP,TERT,CDK5R1,EZH2,GSK3B,XDH,CDK5,NR1H3
GO Process Enrichment	GO:0043408	regulation of MAPK cascade	12	712	0.77	1.48E-05	9606.ENSP00000241453,9606.ENSP00000263317,9606.ENSP00000284981,9606.ENSP00000287936,9606.ENSP00000320147,9606.ENSP00000340944,9606.ENSP00000356205,9606.ENSP00000360683,9606.ENSP00000363822,9606.ENSP00000364907,9606.ENSP00000368727,9606.ENSP00000391592	FLT3,NOX4,APP,HMGCR,EZH2,PTPN11,ADORA1,PTPN1,AR,SYK,XDH,PTPN6
GO Process Enrichment	GO:0033993	response to lipid	12	825	0.71	5.45E-05	9606.ENSP00000226279,9606.ENSP00000241453,9606.ENSP00000256442,9606.ENSP00000261707,9606.ENSP00000264657,9606.ENSP00000285379,9606.ENSP00000320147,9606.ENSP00000349446,9606.ENSP00000355759,9606.ENSP00000363822,9606.ENSP00000405330,9606.ENSP00000477707	CD38,FLT3,CCNB1,SLC6A4,STAT3,CA2,EZH2,ARG1,PARP1,AR,ESR1,NR1H3
GO Process Enrichment	GO:0018193	peptidyl-amino acid modification	12	842	0.7	6.59E-05	9606.ENSP00000241453,9606.ENSP00000256442,9606.ENSP00000311579,9606.ENSP00000318486,9606.ENSP00000320147,9606.ENSP00000324806,9606.ENSP00000346671,9606.ENSP00000354522,9606.ENSP00000355759,9606.ENSP00000364907,9606.ENSP00000391592,9606.ENSP00000419782	FLT3,CCNB1,TNKS,CDK5R1,EZH2,GSK3B,FYN,TOP1,PARP1,SYK,PTPN6,CDK5
GO Process Enrichment	GO:0043066	negative regulation of apoptotic process	12	859	0.69	7.87E-05	9606.ENSP00000226279,9606.ENSP00000264657,9606.ENSP00000285930,9606.ENSP00000287936,9606.ENSP00000309572,9606.ENSP00000324806,9606.ENSP00000346671,9606.ENSP00000356205,9606.ENSP00000360683,9606.ENSP00000361405,9606.ENSP00000362463,9606.ENSP00000363822	CD38,STAT3,AKR1B1,HMGCR,TERT,GSK3B,FYN,ADORA1,PTPN1,MMP9,GLO1,AR
GO Process Enrichment	GO:0050776	regulation of immune response	12	873	0.68	9.07E-05	9606.ENSP00000219070,9606.ENSP00000226279,9606.ENSP00000284981,9606.ENSP00000340944,9606.ENSP00000346671,9606.ENSP00000349446,9606.ENSP00000360683,9606.ENSP00000364907,9606.ENSP00000391592,9606.ENSP00000405330,9606.ENSP00000458585,9606.ENSP00000477707	MMP2,CD38,APP,PTPN11,FYN,ARG1,PTPN1,SYK,PTPN6,ESR1,MMP12,NR1H3
GO Process Enrichment	GO:0002684	positive regulation of immune system process	12	882	0.68	9.81E-05	9606.ENSP00000219070,9606.ENSP00000226279,9606.ENSP00000264657,9606.ENSP00000284981,9606.ENSP00000285379,9606.ENSP00000340944,9606.ENSP00000346671,9606.ENSP00000349446,9606.ENSP00000364907,9606.ENSP00000391592,9606.ENSP00000458585,9606.ENSP00000477707	MMP2,CD38,STAT3,APP,CA2,PTPN11,FYN,ARG1,SYK,PTPN6,MMP12,NR1H3
GO Process Enrichment	GO:0044703	multi-organism reproductive process	12	923	0.66	0.00014	9606.ENSP00000217961,9606.ENSP00000219070,9606.ENSP00000226279,9606.ENSP00000256442,9606.ENSP00000261707,9606.ENSP00000264657,9606.ENSP00000284981,9606.ENSP00000285930,9606.ENSP00000349446,9606.ENSP00000361405,9606.ENSP00000363822,9606.ENSP00000405330	STS,MMP2,CD38,CCNB1,SLC6A4,STAT3,APP,AKR1B1,ARG1,MMP9,AR,ESR1
GO Process Enrichment	GO:0032269	negative regulation of cellular protein metabolic process	12	1014	0.62	0.00031	9606.ENSP00000256442,9606.ENSP00000264657,9606.ENSP00000265734,9606.ENSP00000284981,9606.ENSP00000287936,9606.ENSP00000324806,9606.ENSP00000346671,9606.ENSP00000360683,9606.ENSP00000361405,9606.ENSP00000368727,9606.ENSP00000391592,9606.ENSP00000419782	CCNB1,STAT3,CDK6,APP,HMGCR,GSK3B,FYN,PTPN1,MMP9,XDH,PTPN6,CDK5
GO Process Enrichment	GO:0051726	regulation of cell cycle	12	1129	0.57	0.00074	9606.ENSP00000256442,9606.ENSP00000261707,9606.ENSP00000264657,9606.ENSP00000265734,9606.ENSP00000284981,9606.ENSP00000309572,9606.ENSP00000311579,9606.ENSP00000318486,9606.ENSP00000320147,9606.ENSP00000340944,9606.ENSP00000391592,9606.ENSP00000419782	CCNB1,SLC6A4,STAT3,CDK6,APP,TERT,TNKS,CDK5R1,EZH2,PTPN11,PTPN6,CDK5
GO Process Enrichment	GO:0040011	locomotion	12	1144	0.56	0.00082	9606.ENSP00000284981,9606.ENSP00000318486,9606.ENSP00000322788,9606.ENSP00000340944,9606.ENSP00000346671,9606.ENSP00000361405,9606.ENSP00000364907,9606.ENSP00000382342,9606.ENSP00000391592,9606.ENSP00000419782,9606.ENSP00000458585,9606.ENSP00000478561	APP,CDK5R1,MMP1,PTPN11,FYN,MMP9,SYK,ABCC1,PTPN6,CDK5,MMP12,CYP1B1
GO Process Enrichment	GO:0051094	positive regulation of developmental process	12	1286	0.51	0.002	9606.ENSP00000256442,9606.ENSP00000264657,9606.ENSP00000284981,9606.ENSP00000285379,9606.ENSP00000287936,9606.ENSP00000309572,9606.ENSP00000320147,9606.ENSP00000346671,9606.ENSP00000355759,9606.ENSP00000363822,9606.ENSP00000364907,9606.ENSP00000478561	CCNB1,STAT3,APP,CA2,HMGCR,TERT,EZH2,FYN,PARP1,AR,SYK,CYP1B1
GO Process Enrichment	GO:0006811	ion transport	12	1292	0.51	0.0021	9606.ENSP00000178638,9606.ENSP00000237612,9606.ENSP00000261707,9606.ENSP00000285379,9606.ENSP00000300900,9606.ENSP00000345659,9606.ENSP00000346671,9606.ENSP00000358784,9606.ENSP00000364907,9606.ENSP00000382342,9606.ENSP00000419782,9606.ENSP00000478255	CA12,ABCG2,SLC6A4,CA2,CA4,CA7,FYN,KCNA3,SYK,ABCC1,CDK5,ABCB1
GO Process Enrichment	GO:0051253	negative regulation of RNA metabolic process	12	1303	0.51	0.0022	9606.ENSP00000226279,9606.ENSP00000264657,9606.ENSP00000284981,9606.ENSP00000309572,9606.ENSP00000318486,9606.ENSP00000320147,9606.ENSP00000355759,9606.ENSP00000363822,9606.ENSP00000405330,9606.ENSP00000419782,9606.ENSP00000458585,9606.ENSP00000477707	CD38,STAT3,APP,TERT,CDK5R1,EZH2,PARP1,AR,ESR1,CDK5,MMP12,NR1H3
GO Process Enrichment	GO:2000113	negative regulation of cellular macromolecule biosynthetic process	12	1348	0.49	0.0028	9606.ENSP00000226279,9606.ENSP00000264657,9606.ENSP00000284981,9606.ENSP00000318486,9606.ENSP00000320147,9606.ENSP00000324806,9606.ENSP00000355759,9606.ENSP00000363822,9606.ENSP00000405330,9606.ENSP00000419782,9606.ENSP00000458585,9606.ENSP00000477707	CD38,STAT3,APP,CDK5R1,EZH2,GSK3B,PARP1,AR,ESR1,CDK5,MMP12,NR1H3
GO Process Enrichment	GO:0006928	movement of cell or subcellular component	12	1355	0.49	0.0029	9606.ENSP00000284981,9606.ENSP00000318486,9606.ENSP00000322788,9606.ENSP00000340944,9606.ENSP00000346671,9606.ENSP00000361405,9606.ENSP00000364907,9606.ENSP00000382342,9606.ENSP00000391592,9606.ENSP00000419782,9606.ENSP00000458585,9606.ENSP00000478561	APP,CDK5R1,MMP1,PTPN11,FYN,MMP9,SYK,ABCC1,PTPN6,CDK5,MMP12,CYP1B1
GO Process Enrichment	GO:0048699	generation of neurons	12	1422	0.47	0.004	9606.ENSP00000226279,9606.ENSP00000261707,9606.ENSP00000264657,9606.ENSP00000265734,9606.ENSP00000284981,9606.ENSP00000309572,9606.ENSP00000318486,9606.ENSP00000320147,9606.ENSP00000324806,9606.ENSP00000340944,9606.ENSP00000346671,9606.ENSP00000419782	CD38,SLC6A4,STAT3,CDK6,APP,TERT,CDK5R1,EZH2,GSK3B,PTPN11,FYN,CDK5
GO Process Enrichment	GO:0048468	cell development	12	1493	0.45	0.0056	9606.ENSP00000256442,9606.ENSP00000265734,9606.ENSP00000284981,9606.ENSP00000303211,9606.ENSP00000318486,9606.ENSP00000324806,9606.ENSP00000340944,9606.ENSP00000346671,9606.ENSP00000363822,9606.ENSP00000391592,9606.ENSP00000405330,9606.ENSP00000419782	CCNB1,CDK6,APP,ACHE,CDK5R1,GSK3B,PTPN11,FYN,AR,PTPN6,ESR1,CDK5
GO Process Enrichment	GO:0043933	protein-containing complex subunit organization	12	1770	0.37	0.0161	9606.ENSP00000256442,9606.ENSP00000261707,9606.ENSP00000284981,9606.ENSP00000287936,9606.ENSP00000303211,9606.ENSP00000309572,9606.ENSP00000324806,9606.ENSP00000349446,9606.ENSP00000355759,9606.ENSP00000358784,9606.ENSP00000363822,9606.ENSP00000478561	CCNB1,SLC6A4,APP,HMGCR,ACHE,TERT,GSK3B,ARG1,PARP1,KCNA3,AR,CYP1B1
GO Process Enrichment	GO:0045088	regulation of innate immune response	11	361	1.03	3.09E-07	9606.ENSP00000219070,9606.ENSP00000284981,9606.ENSP00000340944,9606.ENSP00000346671,9606.ENSP00000349446,9606.ENSP00000360683,9606.ENSP00000364907,9606.ENSP00000391592,9606.ENSP00000405330,9606.ENSP00000458585,9606.ENSP00000477707	MMP2,APP,PTPN11,FYN,ARG1,PTPN1,SYK,PTPN6,ESR1,MMP12,NR1H3
GO Process Enrichment	GO:0010035	response to inorganic substance	11	491	0.89	3.79E-06	9606.ENSP00000256442,9606.ENSP00000284981,9606.ENSP00000285379,9606.ENSP00000285930,9606.ENSP00000309572,9606.ENSP00000320147,9606.ENSP00000346671,9606.ENSP00000349446,9606.ENSP00000355759,9606.ENSP00000361405,9606.ENSP00000478561	CCNB1,APP,CA2,AKR1B1,TERT,EZH2,FYN,ARG1,PARP1,MMP9,CYP1B1
GO Process Enrichment	GO:0043410	positive regulation of MAPK cascade	11	512	0.88	5.28E-06	9606.ENSP00000241453,9606.ENSP00000263317,9606.ENSP00000284981,9606.ENSP00000287936,9606.ENSP00000320147,9606.ENSP00000340944,9606.ENSP00000356205,9606.ENSP00000360683,9606.ENSP00000363822,9606.ENSP00000364907,9606.ENSP00000368727	FLT3,NOX4,APP,HMGCR,EZH2,PTPN11,ADORA1,PTPN1,AR,SYK,XDH
GO Process Enrichment	GO:0051129	negative regulation of cellular component organization	11	632	0.78	3.05E-05	9606.ENSP00000226279,9606.ENSP00000284981,9606.ENSP00000311579,9606.ENSP00000318486,9606.ENSP00000324806,9606.ENSP00000346671,9606.ENSP00000355759,9606.ENSP00000360689,9606.ENSP00000363822,9606.ENSP00000419782,9606.ENSP00000477707	CD38,APP,TNKS,CDK5R1,GSK3B,FYN,PARP1,TNKS2,AR,CDK5,NR1H3
GO Process Enrichment	GO:0043900	regulation of multi-organism process	11	653	0.77	4.00E-05	9606.ENSP00000219070,9606.ENSP00000284981,9606.ENSP00000340944,9606.ENSP00000346671,9606.ENSP00000349446,9606.ENSP00000360683,9606.ENSP00000364907,9606.ENSP00000391592,9606.ENSP00000405330,9606.ENSP00000458585,9606.ENSP00000477707	MMP2,APP,PTPN11,FYN,ARG1,PTPN1,SYK,PTPN6,ESR1,MMP12,NR1H3
GO Process Enrichment	GO:0019221	cytokine-mediated signaling pathway	11	655	0.77	4.10E-05	9606.ENSP00000219070,9606.ENSP00000241453,9606.ENSP00000264657,9606.ENSP00000322788,9606.ENSP00000340684,9606.ENSP00000340944,9606.ENSP00000346671,9606.ENSP00000361405,9606.ENSP00000363512,9606.ENSP00000364907,9606.ENSP00000391592	MMP2,FLT3,STAT3,MMP1,MAOA,PTPN11,FYN,MMP9,ALOX5,SYK,PTPN6
GO Process Enrichment	GO:0040008	regulation of growth	11	663	0.76	4.50E-05	9606.ENSP00000226279,9606.ENSP00000256442,9606.ENSP00000261707,9606.ENSP00000264657,9606.ENSP00000284981,9606.ENSP00000318486,9606.ENSP00000324806,9606.ENSP00000340944,9606.ENSP00000360689,9606.ENSP00000363822,9606.ENSP00000419782	CD38,CCNB1,SLC6A4,STAT3,APP,CDK5R1,GSK3B,PTPN11,TNKS2,AR,CDK5
GO Process Enrichment	GO:1903530	regulation of secretion by cell	11	672	0.76	5.05E-05	9606.ENSP00000226279,9606.ENSP00000261707,9606.ENSP00000287936,9606.ENSP00000303211,9606.ENSP00000340944,9606.ENSP00000356205,9606.ENSP00000364907,9606.ENSP00000379683,9606.ENSP00000419782,9606.ENSP00000458585,9606.ENSP00000477707	CD38,SLC6A4,HMGCR,ACHE,PTPN11,ADORA1,SYK,CYP19A1,CDK5,MMP12,NR1H3
GO Process Enrichment	GO:0008283	cell population proliferation	11	676	0.75	5.29E-05	9606.ENSP00000241453,9606.ENSP00000264657,9606.ENSP00000303211,9606.ENSP00000318486,9606.ENSP00000346671,9606.ENSP00000363822,9606.ENSP00000364907,9606.ENSP00000391592,9606.ENSP00000405330,9606.ENSP00000419782,9606.ENSP00000478255	FLT3,STAT3,ACHE,CDK5R1,FYN,AR,SYK,PTPN6,ESR1,CDK5,ABCB1
GO Process Enrichment	GO:0016477	cell migration	11	812	0.68	0.00023	9606.ENSP00000318486,9606.ENSP00000322788,9606.ENSP00000340944,9606.ENSP00000346671,9606.ENSP00000361405,9606.ENSP00000364907,9606.ENSP00000382342,9606.ENSP00000391592,9606.ENSP00000419782,9606.ENSP00000458585,9606.ENSP00000478561	CDK5R1,MMP1,PTPN11,FYN,MMP9,SYK,ABCC1,PTPN6,CDK5,MMP12,CYP1B1
GO Process Enrichment	GO:0055114	oxidation-reduction process	11	932	0.62	0.00063	9606.ENSP00000003100,9606.ENSP00000263317,9606.ENSP00000285930,9606.ENSP00000287936,9606.ENSP00000324806,9606.ENSP00000340684,9606.ENSP00000355995,9606.ENSP00000363512,9606.ENSP00000368727,9606.ENSP00000379683,9606.ENSP00000478561	CYP51A1,NOX4,AKR1B1,HMGCR,GSK3B,MAOA,HSD11B1,ALOX5,XDH,CYP19A1,CYP1B1
GO Process Enrichment	GO:0001775	cell activation	11	1024	0.57	0.0013	9606.ENSP00000237014,9606.ENSP00000241453,9606.ENSP00000264657,9606.ENSP00000284981,9606.ENSP00000340944,9606.ENSP00000346671,9606.ENSP00000349446,9606.ENSP00000361405,9606.ENSP00000363512,9606.ENSP00000364907,9606.ENSP00000391592	TTR,FLT3,STAT3,APP,PTPN11,FYN,ARG1,MMP9,ALOX5,SYK,PTPN6
GO Process Enrichment	GO:0044092	negative regulation of molecular function	11	1119	0.54	0.0023	9606.ENSP00000265734,9606.ENSP00000284981,9606.ENSP00000287936,9606.ENSP00000311579,9606.ENSP00000320147,9606.ENSP00000324806,9606.ENSP00000360683,9606.ENSP00000361405,9606.ENSP00000391592,9606.ENSP00000405330,9606.ENSP00000478561	CDK6,APP,HMGCR,TNKS,EZH2,GSK3B,PTPN1,MMP9,PTPN6,ESR1,CYP1B1
GO Process Enrichment	GO:0045892	negative regulation of transcription, DNA-templated	11	1169	0.52	0.0031	9606.ENSP00000226279,9606.ENSP00000264657,9606.ENSP00000284981,9606.ENSP00000318486,9606.ENSP00000320147,9606.ENSP00000355759,9606.ENSP00000363822,9606.ENSP00000405330,9606.ENSP00000419782,9606.ENSP00000458585,9606.ENSP00000477707	CD38,STAT3,APP,CDK5R1,EZH2,PARP1,AR,ESR1,CDK5,MMP12,NR1H3
GO Process Enrichment	GO:0065003	protein-containing complex assembly	11	1514	0.4	0.0147	9606.ENSP00000256442,9606.ENSP00000261707,9606.ENSP00000284981,9606.ENSP00000287936,9606.ENSP00000303211,9606.ENSP00000309572,9606.ENSP00000324806,9606.ENSP00000349446,9606.ENSP00000355759,9606.ENSP00000358784,9606.ENSP00000363822	CCNB1,SLC6A4,APP,HMGCR,ACHE,TERT,GSK3B,ARG1,PARP1,KCNA3,AR
GO Process Enrichment	GO:0051254	positive regulation of RNA metabolic process	11	1596	0.38	0.0199	9606.ENSP00000226279,9606.ENSP00000256442,9606.ENSP00000264657,9606.ENSP00000284981,9606.ENSP00000309572,9606.ENSP00000311579,9606.ENSP00000355759,9606.ENSP00000363822,9606.ENSP00000405330,9606.ENSP00000458585,9606.ENSP00000477707	CD38,CCNB1,STAT3,APP,TERT,TNKS,PARP1,AR,ESR1,MMP12,NR1H3
GO Process Enrichment	GO:1901575	organic substance catabolic process	11	1609	0.38	0.0208	9606.ENSP00000217961,9606.ENSP00000256442,9606.ENSP00000303211,9606.ENSP00000318585,9606.ENSP00000340684,9606.ENSP00000349446,9606.ENSP00000356205,9606.ENSP00000368727,9606.ENSP00000379683,9606.ENSP00000419782,9606.ENSP00000478561	STS,CCNB1,ACHE,BACE1,MAOA,ARG1,ADORA1,XDH,CYP19A1,CDK5,CYP1B1
GO Process Enrichment	GO:1901653	cellular response to peptide	10	289	1.08	4.86E-07	9606.ENSP00000264657,9606.ENSP00000284981,9606.ENSP00000285379,9606.ENSP00000285930,9606.ENSP00000324806,9606.ENSP00000346671,9606.ENSP00000349446,9606.ENSP00000355759,9606.ENSP00000360683,9606.ENSP00000419782	STAT3,APP,CA2,AKR1B1,GSK3B,FYN,ARG1,PARP1,PTPN1,CDK5
GO Process Enrichment	GO:0048638	regulation of developmental growth	10	302	1.06	6.39E-07	9606.ENSP00000256442,9606.ENSP00000261707,9606.ENSP00000264657,9606.ENSP00000284981,9606.ENSP00000318486,9606.ENSP00000324806,9606.ENSP00000340944,9606.ENSP00000360689,9606.ENSP00000363822,9606.ENSP00000419782	CCNB1,SLC6A4,STAT3,APP,CDK5R1,GSK3B,PTPN11,TNKS2,AR,CDK5
GO Process Enrichment	GO:0043405	regulation of MAP kinase activity	10	337	1.02	1.44E-06	9606.ENSP00000241453,9606.ENSP00000263317,9606.ENSP00000284981,9606.ENSP00000287936,9606.ENSP00000320147,9606.ENSP00000340944,9606.ENSP00000356205,9606.ENSP00000360683,9606.ENSP00000364907,9606.ENSP00000391592	FLT3,NOX4,APP,HMGCR,EZH2,PTPN11,ADORA1,PTPN1,SYK,PTPN6
GO Process Enrichment	GO:0071902	positive regulation of protein serine/threonine kinase activity	10	340	1.01	1.54E-06	9606.ENSP00000241453,9606.ENSP00000256442,9606.ENSP00000263317,9606.ENSP00000284981,9606.ENSP00000318486,9606.ENSP00000320147,9606.ENSP00000340944,9606.ENSP00000356205,9606.ENSP00000360683,9606.ENSP00000364907	FLT3,CCNB1,NOX4,APP,CDK5R1,EZH2,PTPN11,ADORA1,PTPN1,SYK
GO Process Enrichment	GO:1901615	organic hydroxy compound metabolic process	10	425	0.91	8.24E-06	9606.ENSP00000003100,9606.ENSP00000237014,9606.ENSP00000284981,9606.ENSP00000285930,9606.ENSP00000287936,9606.ENSP00000289547,9606.ENSP00000340684,9606.ENSP00000353720,9606.ENSP00000379683,9606.ENSP00000478561	CYP51A1,TTR,APP,AKR1B1,HMGCR,NPC1L1,MAOA,CES1,CYP19A1,CYP1B1
GO Process Enrichment	GO:1903827	regulation of cellular protein localization	10	465	0.88	1.65E-05	9606.ENSP00000284981,9606.ENSP00000309572,9606.ENSP00000318486,9606.ENSP00000324806,9606.ENSP00000340944,9606.ENSP00000346671,9606.ENSP00000355759,9606.ENSP00000360683,9606.ENSP00000363822,9606.ENSP00000419782	APP,TERT,CDK5R1,GSK3B,PTPN11,FYN,PARP1,PTPN1,AR,CDK5
GO Process Enrichment	GO:0009611	response to wounding	10	547	0.81	5.61E-05	9606.ENSP00000256442,9606.ENSP00000303211,9606.ENSP00000320147,9606.ENSP00000340944,9606.ENSP00000346671,9606.ENSP00000349446,9606.ENSP00000364907,9606.ENSP00000391592,9606.ENSP00000419782,9606.ENSP00000458585	CCNB1,ACHE,EZH2,PTPN11,FYN,ARG1,SYK,PTPN6,CDK5,MMP12
GO Process Enrichment	GO:0008610	lipid biosynthetic process	10	575	0.78	8.35E-05	9606.ENSP00000003100,9606.ENSP00000285930,9606.ENSP00000287936,9606.ENSP00000289547,9606.ENSP00000303211,9606.ENSP00000340944,9606.ENSP00000353720,9606.ENSP00000355995,9606.ENSP00000363512,9606.ENSP00000379683	CYP51A1,AKR1B1,HMGCR,NPC1L1,ACHE,PTPN11,CES1,HSD11B1,ALOX5,CYP19A1
GO Process Enrichment	GO:0080135	regulation of cellular response to stress	10	618	0.75	0.00014	9606.ENSP00000265734,9606.ENSP00000284981,9606.ENSP00000287936,9606.ENSP00000309572,9606.ENSP00000324806,9606.ENSP00000346671,9606.ENSP00000355759,9606.ENSP00000360683,9606.ENSP00000364907,9606.ENSP00000368727	CDK6,APP,HMGCR,TERT,GSK3B,FYN,PARP1,PTPN1,SYK,XDH
GO Process Enrichment	GO:0060322	head development	10	692	0.7	0.00031	9606.ENSP00000219070,9606.ENSP00000261707,9606.ENSP00000265734,9606.ENSP00000284981,9606.ENSP00000318486,9606.ENSP00000320147,9606.ENSP00000324806,9606.ENSP00000340944,9606.ENSP00000346671,9606.ENSP00000419782	MMP2,SLC6A4,CDK6,APP,CDK5R1,EZH2,GSK3B,PTPN11,FYN,CDK5
GO Process Enrichment	GO:0007167	enzyme linked receptor protein signaling pathway	10	698	0.7	0.00033	9606.ENSP00000219070,9606.ENSP00000241453,9606.ENSP00000264657,9606.ENSP00000318486,9606.ENSP00000340944,9606.ENSP00000346671,9606.ENSP00000355759,9606.ENSP00000360683,9606.ENSP00000361405,9606.ENSP00000364907	MMP2,FLT3,STAT3,CDK5R1,PTPN11,FYN,PARP1,PTPN1,MMP9,SYK
GO Process Enrichment	GO:0050767	regulation of neurogenesis	10	730	0.68	0.00045	9606.ENSP00000226279,9606.ENSP00000261707,9606.ENSP00000264657,9606.ENSP00000284981,9606.ENSP00000309572,9606.ENSP00000318486,9606.ENSP00000320147,9606.ENSP00000324806,9606.ENSP00000346671,9606.ENSP00000419782	CD38,SLC6A4,STAT3,APP,TERT,CDK5R1,EZH2,GSK3B,FYN,CDK5
GO Process Enrichment	GO:2000145	regulation of cell motility	10	807	0.64	0.0009	9606.ENSP00000263317,9606.ENSP00000264657,9606.ENSP00000265734,9606.ENSP00000284981,9606.ENSP00000309572,9606.ENSP00000356205,9606.ENSP00000361405,9606.ENSP00000379683,9606.ENSP00000419782,9606.ENSP00000478561	NOX4,STAT3,CDK6,APP,TERT,ADORA1,MMP9,CYP19A1,CDK5,CYP1B1
GO Process Enrichment	GO:0007417	central nervous system development	10	861	0.61	0.0014	9606.ENSP00000261707,9606.ENSP00000264657,9606.ENSP00000265734,9606.ENSP00000284981,9606.ENSP00000318486,9606.ENSP00000320147,9606.ENSP00000324806,9606.ENSP00000340944,9606.ENSP00000346671,9606.ENSP00000419782	SLC6A4,STAT3,CDK6,APP,CDK5R1,EZH2,GSK3B,PTPN11,FYN,CDK5
GO Process Enrichment	GO:0045321	leukocyte activation	10	894	0.59	0.0018	9606.ENSP00000237014,9606.ENSP00000241453,9606.ENSP00000264657,9606.ENSP00000284981,9606.ENSP00000346671,9606.ENSP00000349446,9606.ENSP00000361405,9606.ENSP00000363512,9606.ENSP00000364907,9606.ENSP00000391592	TTR,FLT3,STAT3,APP,FYN,ARG1,MMP9,ALOX5,SYK,PTPN6
GO Process Enrichment	GO:0044255	cellular lipid metabolic process	10	946	0.57	0.0025	9606.ENSP00000217961,9606.ENSP00000237014,9606.ENSP00000287936,9606.ENSP00000303211,9606.ENSP00000340944,9606.ENSP00000346671,9606.ENSP00000353720,9606.ENSP00000363512,9606.ENSP00000405330,9606.ENSP00000478561	STS,TTR,HMGCR,ACHE,PTPN11,FYN,CES1,ALOX5,ESR1,CYP1B1
GO Process Enrichment	GO:0006082	organic acid metabolic process	10	959	0.56	0.0027	9606.ENSP00000237612,9606.ENSP00000263317,9606.ENSP00000304811,9606.ENSP00000349446,9606.ENSP00000353720,9606.ENSP00000362463,9606.ENSP00000363512,9606.ENSP00000364907,9606.ENSP00000382342,9606.ENSP00000478561	ABCG2,NOX4,UGT2B7,ARG1,CES1,GLO1,ALOX5,SYK,ABCC1,CYP1B1
GO Process Enrichment	GO:0022603	regulation of anatomical structure morphogenesis	10	961	0.56	0.0028	9606.ENSP00000264657,9606.ENSP00000309572,9606.ENSP00000318486,9606.ENSP00000324806,9606.ENSP00000346671,9606.ENSP00000363822,9606.ENSP00000368727,9606.ENSP00000405330,9606.ENSP00000419782,9606.ENSP00000478561	STAT3,TERT,CDK5R1,GSK3B,FYN,AR,XDH,ESR1,CDK5,CYP1B1
GO Process Enrichment	GO:0046903	secretion	10	1070	0.51	0.0052	9606.ENSP00000237014,9606.ENSP00000284981,9606.ENSP00000285379,9606.ENSP00000349446,9606.ENSP00000361405,9606.ENSP00000363512,9606.ENSP00000364907,9606.ENSP00000368727,9606.ENSP00000391592,9606.ENSP00000419782	TTR,APP,CA2,ARG1,MMP9,ALOX5,SYK,XDH,PTPN6,CDK5
GO Process Enrichment	GO:0033043	regulation of organelle organization	10	1155	0.48	0.008	9606.ENSP00000256442,9606.ENSP00000263317,9606.ENSP00000284981,9606.ENSP00000311579,9606.ENSP00000318486,9606.ENSP00000324806,9606.ENSP00000355759,9606.ENSP00000360689,9606.ENSP00000361405,9606.ENSP00000419782	CCNB1,NOX4,APP,TNKS,CDK5R1,GSK3B,PARP1,TNKS2,MMP9,CDK5
GO Process Enrichment	GO:0034613	cellular protein localization	10	1367	0.41	0.0199	9606.ENSP00000264657,9606.ENSP00000309572,9606.ENSP00000311579,9606.ENSP00000320147,9606.ENSP00000356205,9606.ENSP00000360689,9606.ENSP00000364907,9606.ENSP00000405330,9606.ENSP00000419782,9606.ENSP00000458585	STAT3,TERT,TNKS,EZH2,ADORA1,TNKS2,SYK,ESR1,CDK5,MMP12
GO Process Enrichment	GO:0045893	positive regulation of transcription, DNA-templated	10	1435	0.39	0.0254	9606.ENSP00000226279,9606.ENSP00000264657,9606.ENSP00000284981,9606.ENSP00000309572,9606.ENSP00000311579,9606.ENSP00000355759,9606.ENSP00000363822,9606.ENSP00000405330,9606.ENSP00000458585,9606.ENSP00000477707	CD38,STAT3,APP,TERT,TNKS,PARP1,AR,ESR1,MMP12,NR1H3
GO Process Enrichment	GO:0035556	intracellular signal transduction	10	1528	0.36	0.0349	9606.ENSP00000256442,9606.ENSP00000264657,9606.ENSP00000284981,9606.ENSP00000285930,9606.ENSP00000324806,9606.ENSP00000346671,9606.ENSP00000360683,9606.ENSP00000364907,9606.ENSP00000391592,9606.ENSP00000478561	CCNB1,STAT3,APP,AKR1B1,GSK3B,FYN,PTPN1,SYK,PTPN6,CYP1B1
GO Process Enrichment	GO:0042445	hormone metabolic process	9	186	1.23	1.98E-07	9606.ENSP00000237014,9606.ENSP00000285930,9606.ENSP00000303211,9606.ENSP00000304811,9606.ENSP00000340944,9606.ENSP00000355995,9606.ENSP00000379683,9606.ENSP00000405330,9606.ENSP00000478561	TTR,AKR1B1,ACHE,UGT2B7,PTPN11,HSD11B1,CYP19A1,ESR1,CYP1B1
GO Process Enrichment	GO:0044706	multi-multicellular organism process	9	211	1.17	4.90E-07	9606.ENSP00000217961,9606.ENSP00000219070,9606.ENSP00000226279,9606.ENSP00000261707,9606.ENSP00000285930,9606.ENSP00000349446,9606.ENSP00000361405,9606.ENSP00000363822,9606.ENSP00000405330	STS,MMP2,CD38,SLC6A4,AKR1B1,ARG1,MMP9,AR,ESR1
GO Process Enrichment	GO:0050730	regulation of peptidyl-tyrosine phosphorylation	9	237	1.12	1.05E-06	9606.ENSP00000241453,9606.ENSP00000263317,9606.ENSP00000264657,9606.ENSP00000284981,9606.ENSP00000346671,9606.ENSP00000356205,9606.ENSP00000360683,9606.ENSP00000364907,9606.ENSP00000391592	FLT3,NOX4,STAT3,APP,FYN,ADORA1,PTPN1,SYK,PTPN6
GO Process Enrichment	GO:1901214	regulation of neuron death	9	288	1.04	3.86E-06	9606.ENSP00000264657,9606.ENSP00000284981,9606.ENSP00000309572,9606.ENSP00000318486,9606.ENSP00000324806,9606.ENSP00000346671,9606.ENSP00000355759,9606.ENSP00000356205,9606.ENSP00000419782	STAT3,APP,TERT,CDK5R1,GSK3B,FYN,PARP1,ADORA1,CDK5
GO Process Enrichment	GO:0050804	modulation of chemical synaptic transmission	9	316	1	7.49E-06	9606.ENSP00000226279,9606.ENSP00000261707,9606.ENSP00000284981,9606.ENSP00000285379,9606.ENSP00000303211,9606.ENSP00000318585,9606.ENSP00000345659,9606.ENSP00000356205,9606.ENSP00000419782	CD38,SLC6A4,APP,CA2,ACHE,BACE1,CA7,ADORA1,CDK5
GO Process Enrichment	GO:0048589	developmental growth	9	340	0.97	1.23E-05	9606.ENSP00000256442,9606.ENSP00000284981,9606.ENSP00000320147,9606.ENSP00000340944,9606.ENSP00000360689,9606.ENSP00000363822,9606.ENSP00000379683,9606.ENSP00000405330,9606.ENSP00000419782	CCNB1,APP,EZH2,PTPN11,TNKS2,AR,CYP19A1,ESR1,CDK5
GO Process Enrichment	GO:0051222	positive regulation of protein transport	9	365	0.94	1.97E-05	9606.ENSP00000226279,9606.ENSP00000284981,9606.ENSP00000303211,9606.ENSP00000318486,9606.ENSP00000324806,9606.ENSP00000346671,9606.ENSP00000364907,9606.ENSP00000419782,9606.ENSP00000458585	CD38,APP,ACHE,CDK5R1,GSK3B,FYN,SYK,CDK5,MMP12
GO Process Enrichment	GO:0006979	response to oxidative stress	9	373	0.93	2.31E-05	9606.ENSP00000226279,9606.ENSP00000263317,9606.ENSP00000284981,9606.ENSP00000320147,9606.ENSP00000346671,9606.ENSP00000349446,9606.ENSP00000355759,9606.ENSP00000361405,9606.ENSP00000478561	CD38,NOX4,APP,EZH2,FYN,ARG1,PARP1,MMP9,CYP1B1
GO Process Enrichment	GO:0051047	positive regulation of secretion	9	393	0.9	3.37E-05	9606.ENSP00000226279,9606.ENSP00000261707,9606.ENSP00000303211,9606.ENSP00000340944,9606.ENSP00000356205,9606.ENSP00000364907,9606.ENSP00000379683,9606.ENSP00000419782,9606.ENSP00000458585	CD38,SLC6A4,ACHE,PTPN11,ADORA1,SYK,CYP19A1,CDK5,MMP12
GO Process Enrichment	GO:0009636	response to toxic substance	9	468	0.83	0.00011	9606.ENSP00000256442,9606.ENSP00000261707,9606.ENSP00000264657,9606.ENSP00000287936,9606.ENSP00000320147,9606.ENSP00000346671,9606.ENSP00000349446,9606.ENSP00000353720,9606.ENSP00000478561	CCNB1,SLC6A4,STAT3,HMGCR,EZH2,FYN,ARG1,CES1,CYP1B1
GO Process Enrichment	GO:0007169	transmembrane receptor protein tyrosine kinase signaling pathway	9	499	0.8	0.00017	9606.ENSP00000219070,9606.ENSP00000241453,9606.ENSP00000264657,9606.ENSP00000318486,9606.ENSP00000340944,9606.ENSP00000346671,9606.ENSP00000360683,9606.ENSP00000361405,9606.ENSP00000364907	MMP2,FLT3,STAT3,CDK5R1,PTPN11,FYN,PTPN1,MMP9,SYK
GO Process Enrichment	GO:0030097	hemopoiesis	9	526	0.78	0.00024	9606.ENSP00000241453,9606.ENSP00000264657,9606.ENSP00000284981,9606.ENSP00000340944,9606.ENSP00000355759,9606.ENSP00000361405,9606.ENSP00000362463,9606.ENSP00000364907,9606.ENSP00000391592	FLT3,STAT3,APP,PTPN11,PARP1,MMP9,GLO1,SYK,PTPN6
GO Process Enrichment	GO:0034762	regulation of transmembrane transport	9	524	0.78	0.00024	9606.ENSP00000284981,9606.ENSP00000285379,9606.ENSP00000309572,9606.ENSP00000340944,9606.ENSP00000346671,9606.ENSP00000358784,9606.ENSP00000361405,9606.ENSP00000391592,9606.ENSP00000478255	APP,CA2,TERT,PTPN11,FYN,KCNA3,MMP9,PTPN6,ABCB1
GO Process Enrichment	GO:0045936	negative regulation of phosphate metabolic process	9	562	0.75	0.00037	9606.ENSP00000256442,9606.ENSP00000264657,9606.ENSP00000265734,9606.ENSP00000287936,9606.ENSP00000324806,9606.ENSP00000355759,9606.ENSP00000360683,9606.ENSP00000368727,9606.ENSP00000391592	CCNB1,STAT3,CDK6,HMGCR,GSK3B,PARP1,PTPN1,XDH,PTPN6
GO Process Enrichment	GO:0044283	small molecule biosynthetic process	9	569	0.74	0.0004	9606.ENSP00000003100,9606.ENSP00000285930,9606.ENSP00000287936,9606.ENSP00000289547,9606.ENSP00000353720,9606.ENSP00000363512,9606.ENSP00000364907,9606.ENSP00000368727,9606.ENSP00000379683	CYP51A1,AKR1B1,HMGCR,NPC1L1,CES1,ALOX5,SYK,XDH,CYP19A1
GO Process Enrichment	GO:0031400	negative regulation of protein modification process	9	592	0.73	0.00051	9606.ENSP00000256442,9606.ENSP00000265734,9606.ENSP00000287936,9606.ENSP00000324806,9606.ENSP00000346671,9606.ENSP00000360683,9606.ENSP00000368727,9606.ENSP00000391592,9606.ENSP00000419782	CCNB1,CDK6,HMGCR,GSK3B,FYN,PTPN1,XDH,PTPN6,CDK5
GO Process Enrichment	GO:0043065	positive regulation of apoptotic process	9	604	0.72	0.00058	9606.ENSP00000263317,9606.ENSP00000284981,9606.ENSP00000287936,9606.ENSP00000318486,9606.ENSP00000324806,9606.ENSP00000361405,9606.ENSP00000368727,9606.ENSP00000419782,9606.ENSP00000478561	NOX4,APP,HMGCR,CDK5R1,GSK3B,MMP9,XDH,CDK5,CYP1B1
GO Process Enrichment	GO:0033365	protein localization to organelle	9	649	0.69	0.00091	9606.ENSP00000264657,9606.ENSP00000309572,9606.ENSP00000311579,9606.ENSP00000320147,9606.ENSP00000360689,9606.ENSP00000364907,9606.ENSP00000405330,9606.ENSP00000419782,9606.ENSP00000458585	STAT3,TERT,TNKS,EZH2,TNKS2,SYK,ESR1,CDK5,MMP12
GO Process Enrichment	GO:0007420	brain development	9	650	0.68	0.00092	9606.ENSP00000261707,9606.ENSP00000265734,9606.ENSP00000284981,9606.ENSP00000318486,9606.ENSP00000320147,9606.ENSP00000324806,9606.ENSP00000340944,9606.ENSP00000346671,9606.ENSP00000419782	SLC6A4,CDK6,APP,CDK5R1,EZH2,GSK3B,PTPN11,FYN,CDK5
GO Process Enrichment	GO:0010564	regulation of cell cycle process	9	684	0.66	0.0013	9606.ENSP00000256442,9606.ENSP00000265734,9606.ENSP00000284981,9606.ENSP00000309572,9606.ENSP00000311579,9606.ENSP00000318486,9606.ENSP00000320147,9606.ENSP00000391592,9606.ENSP00000419782	CCNB1,CDK6,APP,TERT,TNKS,CDK5R1,EZH2,PTPN6,CDK5
GO Process Enrichment	GO:0050801	ion homeostasis	9	708	0.65	0.0016	9606.ENSP00000178638,9606.ENSP00000226279,9606.ENSP00000237612,9606.ENSP00000284981,9606.ENSP00000285379,9606.ENSP00000345659,9606.ENSP00000355759,9606.ENSP00000356205,9606.ENSP00000405330	CA12,CD38,ABCG2,APP,CA2,CA7,PARP1,ADORA1,ESR1
GO Process Enrichment	GO:0030334	regulation of cell migration	9	753	0.62	0.0022	9606.ENSP00000263317,9606.ENSP00000264657,9606.ENSP00000284981,9606.ENSP00000309572,9606.ENSP00000356205,9606.ENSP00000361405,9606.ENSP00000379683,9606.ENSP00000419782,9606.ENSP00000478561	NOX4,STAT3,APP,TERT,ADORA1,MMP9,CYP19A1,CDK5,CYP1B1
GO Process Enrichment	GO:0035295	tube development	9	793	0.6	0.003	9606.ENSP00000219070,9606.ENSP00000256442,9606.ENSP00000285930,9606.ENSP00000349446,9606.ENSP00000355995,9606.ENSP00000363822,9606.ENSP00000364907,9606.ENSP00000405330,9606.ENSP00000478561	MMP2,CCNB1,AKR1B1,ARG1,HSD11B1,AR,SYK,ESR1,CYP1B1
GO Process Enrichment	GO:0048646	anatomical structure formation involved in morphogenesis	9	831	0.58	0.0039	9606.ENSP00000219070,9606.ENSP00000318486,9606.ENSP00000340944,9606.ENSP00000361405,9606.ENSP00000363822,9606.ENSP00000364907,9606.ENSP00000391592,9606.ENSP00000419782,9606.ENSP00000478561	MMP2,CDK5R1,PTPN11,MMP9,AR,SYK,PTPN6,CDK5,CYP1B1
GO Process Enrichment	GO:0019752	carboxylic acid metabolic process	9	854	0.57	0.0044	9606.ENSP00000263317,9606.ENSP00000304811,9606.ENSP00000349446,9606.ENSP00000353720,9606.ENSP00000362463,9606.ENSP00000363512,9606.ENSP00000364907,9606.ENSP00000382342,9606.ENSP00000478561	NOX4,UGT2B7,ARG1,CES1,GLO1,ALOX5,SYK,ABCC1,CYP1B1
GO Process Enrichment	GO:0045597	positive regulation of cell differentiation	9	908	0.54	0.0062	9606.ENSP00000264657,9606.ENSP00000284981,9606.ENSP00000285379,9606.ENSP00000309572,9606.ENSP00000320147,9606.ENSP00000346671,9606.ENSP00000355759,9606.ENSP00000363822,9606.ENSP00000364907	STAT3,APP,CA2,TERT,EZH2,FYN,PARP1,AR,SYK
GO Process Enrichment	GO:0002252	immune effector process	9	927	0.53	0.007	9606.ENSP00000237014,9606.ENSP00000264657,9606.ENSP00000284981,9606.ENSP00000346671,9606.ENSP00000349446,9606.ENSP00000361405,9606.ENSP00000363512,9606.ENSP00000364907,9606.ENSP00000391592	TTR,STAT3,APP,FYN,ARG1,MMP9,ALOX5,SYK,PTPN6
GO Process Enrichment	GO:0012501	programmed cell death	9	1042	0.48	0.0123	9606.ENSP00000226279,9606.ENSP00000284981,9606.ENSP00000324806,9606.ENSP00000354522,9606.ENSP00000355759,9606.ENSP00000356205,9606.ENSP00000391592,9606.ENSP00000419782,9606.ENSP00000478561	CD38,APP,GSK3B,TOP1,PARP1,ADORA1,PTPN6,CDK5,CYP1B1
GO Process Enrichment	GO:0045944	positive regulation of transcription by RNA polymerase II	9	1104	0.45	0.0165	9606.ENSP00000264657,9606.ENSP00000284981,9606.ENSP00000309572,9606.ENSP00000311579,9606.ENSP00000355759,9606.ENSP00000363822,9606.ENSP00000405330,9606.ENSP00000458585,9606.ENSP00000477707	STAT3,APP,TERT,TNKS,PARP1,AR,ESR1,MMP12,NR1H3
GO Process Enrichment	GO:0006508	proteolysis	9	1203	0.42	0.0249	9606.ENSP00000219070,9606.ENSP00000256442,9606.ENSP00000318585,9606.ENSP00000322788,9606.ENSP00000355759,9606.ENSP00000361405,9606.ENSP00000363822,9606.ENSP00000405330,9606.ENSP00000458585	MMP2,CCNB1,BACE1,MMP1,PARP1,MMP9,AR,ESR1,MMP12
GO Process Enrichment	GO:0009607	response to biotic stimulus	9	1206	0.42	0.0251	9606.ENSP00000265734,9606.ENSP00000284981,9606.ENSP00000324806,9606.ENSP00000346671,9606.ENSP00000349446,9606.ENSP00000364907,9606.ENSP00000391592,9606.ENSP00000458585,9606.ENSP00000477707	CDK6,APP,GSK3B,FYN,ARG1,SYK,PTPN6,MMP12,NR1H3
GO Process Enrichment	GO:0006952	defense response	9	1234	0.41	0.0279	9606.ENSP00000263317,9606.ENSP00000264657,9606.ENSP00000284981,9606.ENSP00000346671,9606.ENSP00000349446,9606.ENSP00000356205,9606.ENSP00000363512,9606.ENSP00000364907,9606.ENSP00000391592	NOX4,STAT3,APP,FYN,ARG1,ADORA1,ALOX5,SYK,PTPN6
GO Process Enrichment	GO:0051336	regulation of hydrolase activity	9	1238	0.4	0.0283	9606.ENSP00000264657,9606.ENSP00000284981,9606.ENSP00000320147,9606.ENSP00000324806,9606.ENSP00000346671,9606.ENSP00000361405,9606.ENSP00000368727,9606.ENSP00000405330,9606.ENSP00000477707	STAT3,APP,EZH2,GSK3B,FYN,MMP9,XDH,ESR1,NR1H3
GO Process Enrichment	GO:2000377	regulation of reactive oxygen species metabolic process	8	169	1.22	1.21E-06	9606.ENSP00000263317,9606.ENSP00000264657,9606.ENSP00000284981,9606.ENSP00000346671,9606.ENSP00000364907,9606.ENSP00000368727,9606.ENSP00000405330,9606.ENSP00000478561	NOX4,STAT3,APP,FYN,SYK,XDH,ESR1,CYP1B1
GO Process Enrichment	GO:0007565	female pregnancy	8	180	1.19	1.74E-06	9606.ENSP00000217961,9606.ENSP00000219070,9606.ENSP00000226279,9606.ENSP00000285930,9606.ENSP00000349446,9606.ENSP00000361405,9606.ENSP00000363822,9606.ENSP00000405330	STS,MMP2,CD38,AKR1B1,ARG1,MMP9,AR,ESR1
GO Process Enrichment	GO:0050731	positive regulation of peptidyl-tyrosine phosphorylation	8	180	1.19	1.74E-06	9606.ENSP00000241453,9606.ENSP00000263317,9606.ENSP00000264657,9606.ENSP00000284981,9606.ENSP00000346671,9606.ENSP00000356205,9606.ENSP00000360683,9606.ENSP00000364907	FLT3,NOX4,STAT3,APP,FYN,ADORA1,PTPN1,SYK
GO Process Enrichment	GO:0018209	peptidyl-serine modification	8	192	1.16	2.68E-06	9606.ENSP00000256442,9606.ENSP00000311579,9606.ENSP00000318486,9606.ENSP00000324806,9606.ENSP00000354522,9606.ENSP00000355759,9606.ENSP00000364907,9606.ENSP00000419782	CCNB1,TNKS,CDK5R1,GSK3B,TOP1,PARP1,SYK,CDK5
GO Process Enrichment	GO:0050768	negative regulation of neurogenesis	8	260	1.03	1.74E-05	9606.ENSP00000226279,9606.ENSP00000261707,9606.ENSP00000264657,9606.ENSP00000284981,9606.ENSP00000309572,9606.ENSP00000318486,9606.ENSP00000324806,9606.ENSP00000419782	CD38,SLC6A4,STAT3,APP,TERT,CDK5R1,GSK3B,CDK5
GO Process Enrichment	GO:0043406	positive regulation of MAP kinase activity	8	264	1.02	1.89E-05	9606.ENSP00000241453,9606.ENSP00000263317,9606.ENSP00000284981,9606.ENSP00000320147,9606.ENSP00000340944,9606.ENSP00000356205,9606.ENSP00000360683,9606.ENSP00000364907	FLT3,NOX4,APP,EZH2,PTPN11,ADORA1,PTPN1,SYK
GO Process Enrichment	GO:0006066	alcohol metabolic process	8	290	0.98	3.47E-05	9606.ENSP00000003100,9606.ENSP00000237014,9606.ENSP00000284981,9606.ENSP00000285930,9606.ENSP00000287936,9606.ENSP00000289547,9606.ENSP00000353720,9606.ENSP00000478561	CYP51A1,TTR,APP,AKR1B1,HMGCR,NPC1L1,CES1,CYP1B1
GO Process Enrichment	GO:0048545	response to steroid hormone	8	324	0.94	6.93E-05	9606.ENSP00000226279,9606.ENSP00000241453,9606.ENSP00000285379,9606.ENSP00000349446,9606.ENSP00000355759,9606.ENSP00000363822,9606.ENSP00000405330,9606.ENSP00000477707	CD38,FLT3,CA2,ARG1,PARP1,AR,ESR1,NR1H3
GO Process Enrichment	GO:1903532	positive regulation of secretion by cell	8	364	0.89	0.00014	9606.ENSP00000226279,9606.ENSP00000261707,9606.ENSP00000303211,9606.ENSP00000340944,9606.ENSP00000364907,9606.ENSP00000379683,9606.ENSP00000419782,9606.ENSP00000458585	CD38,SLC6A4,ACHE,PTPN11,SYK,CYP19A1,CDK5,MMP12
GO Process Enrichment	GO:0002791	regulation of peptide secretion	8	452	0.79	0.0005	9606.ENSP00000226279,9606.ENSP00000287936,9606.ENSP00000303211,9606.ENSP00000340944,9606.ENSP00000356205,9606.ENSP00000364907,9606.ENSP00000458585,9606.ENSP00000477707	CD38,HMGCR,ACHE,PTPN11,ADORA1,SYK,MMP12,NR1H3
GO Process Enrichment	GO:0002694	regulation of leukocyte activation	8	470	0.77	0.00061	9606.ENSP00000226279,9606.ENSP00000284981,9606.ENSP00000340944,9606.ENSP00000346671,9606.ENSP00000349446,9606.ENSP00000364907,9606.ENSP00000391592,9606.ENSP00000477707	CD38,APP,PTPN11,FYN,ARG1,SYK,PTPN6,NR1H3
GO Process Enrichment	GO:0050878	regulation of body fluid levels	8	483	0.76	0.00073	9606.ENSP00000285930,9606.ENSP00000340944,9606.ENSP00000346671,9606.ENSP00000356205,9606.ENSP00000364907,9606.ENSP00000368727,9606.ENSP00000391592,9606.ENSP00000477707	AKR1B1,PTPN11,FYN,ADORA1,SYK,XDH,PTPN6,NR1H3
GO Process Enrichment	GO:0010638	positive regulation of organelle organization	8	552	0.7	0.0015	9606.ENSP00000256442,9606.ENSP00000263317,9606.ENSP00000311579,9606.ENSP00000318486,9606.ENSP00000324806,9606.ENSP00000360689,9606.ENSP00000361405,9606.ENSP00000419782	CCNB1,NOX4,TNKS,CDK5R1,GSK3B,TNKS2,MMP9,CDK5
GO Process Enrichment	GO:0045664	regulation of neuron differentiation	8	595	0.67	0.0023	9606.ENSP00000226279,9606.ENSP00000261707,9606.ENSP00000284981,9606.ENSP00000318486,9606.ENSP00000320147,9606.ENSP00000324806,9606.ENSP00000346671,9606.ENSP00000419782	CD38,SLC6A4,APP,CDK5R1,EZH2,GSK3B,FYN,CDK5
GO Process Enrichment	GO:0007346	regulation of mitotic cell cycle	8	608	0.66	0.0026	9606.ENSP00000256442,9606.ENSP00000265734,9606.ENSP00000284981,9606.ENSP00000309572,9606.ENSP00000311579,9606.ENSP00000320147,9606.ENSP00000340944,9606.ENSP00000391592	CCNB1,CDK6,APP,TERT,TNKS,EZH2,PTPN11,PTPN6
GO Process Enrichment	GO:0098657	import into cell	8	609	0.66	0.0026	9606.ENSP00000261707,9606.ENSP00000284981,9606.ENSP00000303211,9606.ENSP00000346671,9606.ENSP00000356205,9606.ENSP00000364907,9606.ENSP00000419782,9606.ENSP00000477707	SLC6A4,APP,ACHE,FYN,ADORA1,SYK,CDK5,NR1H3
GO Process Enrichment	GO:0002263	cell activation involved in immune response	8	620	0.65	0.0028	9606.ENSP00000237014,9606.ENSP00000264657,9606.ENSP00000284981,9606.ENSP00000349446,9606.ENSP00000361405,9606.ENSP00000363512,9606.ENSP00000364907,9606.ENSP00000391592	TTR,STAT3,APP,ARG1,MMP9,ALOX5,SYK,PTPN6
GO Process Enrichment	GO:0030155	regulation of cell adhesion	8	623	0.65	0.0029	9606.ENSP00000265734,9606.ENSP00000324806,9606.ENSP00000340944,9606.ENSP00000346671,9606.ENSP00000349446,9606.ENSP00000364907,9606.ENSP00000391592,9606.ENSP00000478561	CDK6,GSK3B,PTPN11,FYN,ARG1,SYK,PTPN6,CYP1B1
GO Process Enrichment	GO:0000902	cell morphogenesis	8	626	0.65	0.003	9606.ENSP00000263317,9606.ENSP00000284981,9606.ENSP00000318486,9606.ENSP00000340944,9606.ENSP00000346671,9606.ENSP00000363822,9606.ENSP00000391592,9606.ENSP00000419782	NOX4,APP,CDK5R1,PTPN11,FYN,AR,PTPN6,CDK5
GO Process Enrichment	GO:0045055	regulated exocytosis	8	691	0.61	0.0048	9606.ENSP00000237014,9606.ENSP00000284981,9606.ENSP00000349446,9606.ENSP00000361405,9606.ENSP00000363512,9606.ENSP00000364907,9606.ENSP00000391592,9606.ENSP00000419782	TTR,APP,ARG1,MMP9,ALOX5,SYK,PTPN6,CDK5
GO Process Enrichment	GO:0032989	cellular component morphogenesis	8	720	0.59	0.0059	9606.ENSP00000263317,9606.ENSP00000284981,9606.ENSP00000318486,9606.ENSP00000340944,9606.ENSP00000346671,9606.ENSP00000363822,9606.ENSP00000391592,9606.ENSP00000419782	NOX4,APP,CDK5R1,PTPN11,FYN,AR,PTPN6,CDK5
GO Process Enrichment	GO:0051345	positive regulation of hydrolase activity	8	742	0.58	0.007	9606.ENSP00000264657,9606.ENSP00000284981,9606.ENSP00000320147,9606.ENSP00000324806,9606.ENSP00000346671,9606.ENSP00000368727,9606.ENSP00000405330,9606.ENSP00000477707	STAT3,APP,EZH2,GSK3B,FYN,XDH,ESR1,NR1H3
GO Process Enrichment	GO:0048609	multicellular organismal reproductive process	8	766	0.56	0.0078	9606.ENSP00000256442,9606.ENSP00000261707,9606.ENSP00000284981,9606.ENSP00000285930,9606.ENSP00000340944,9606.ENSP00000349446,9606.ENSP00000363822,9606.ENSP00000405330	CCNB1,SLC6A4,APP,AKR1B1,PTPN11,ARG1,AR,ESR1
GO Process Enrichment	GO:0000122	negative regulation of transcription by RNA polymerase II	8	809	0.54	0.0101	9606.ENSP00000264657,9606.ENSP00000284981,9606.ENSP00000320147,9606.ENSP00000355759,9606.ENSP00000363822,9606.ENSP00000405330,9606.ENSP00000458585,9606.ENSP00000477707	STAT3,APP,EZH2,PARP1,AR,ESR1,MMP12,NR1H3
GO Process Enrichment	GO:0009894	regulation of catabolic process	8	840	0.52	0.0121	9606.ENSP00000264657,9606.ENSP00000284981,9606.ENSP00000318486,9606.ENSP00000324806,9606.ENSP00000346671,9606.ENSP00000356205,9606.ENSP00000360683,9606.ENSP00000419782	STAT3,APP,CDK5R1,GSK3B,FYN,ADORA1,PTPN1,CDK5
GO Process Enrichment	GO:0009887	animal organ morphogenesis	8	865	0.51	0.0137	9606.ENSP00000219070,9606.ENSP00000261707,9606.ENSP00000264657,9606.ENSP00000285379,9606.ENSP00000349446,9606.ENSP00000363822,9606.ENSP00000364907,9606.ENSP00000405330	MMP2,SLC6A4,STAT3,CA2,ARG1,AR,SYK,ESR1
GO Process Enrichment	GO:0006915	apoptotic process	8	915	0.48	0.018	9606.ENSP00000226279,9606.ENSP00000284981,9606.ENSP00000324806,9606.ENSP00000355759,9606.ENSP00000356205,9606.ENSP00000391592,9606.ENSP00000419782,9606.ENSP00000478561	CD38,APP,GSK3B,PARP1,ADORA1,PTPN6,CDK5,CYP1B1
GO Process Enrichment	GO:0019637	organophosphate metabolic process	8	1011	0.44	0.0274	9606.ENSP00000226279,9606.ENSP00000287936,9606.ENSP00000303211,9606.ENSP00000340944,9606.ENSP00000346671,9606.ENSP00000355759,9606.ENSP00000368727,9606.ENSP00000405330	CD38,HMGCR,ACHE,PTPN11,FYN,PARP1,XDH,ESR1
GO Process Enrichment	GO:0007267	cell-cell signaling	8	1073	0.42	0.0354	9606.ENSP00000261707,9606.ENSP00000303211,9606.ENSP00000311579,9606.ENSP00000324806,9606.ENSP00000356205,9606.ENSP00000360689,9606.ENSP00000363822,9606.ENSP00000419782	SLC6A4,ACHE,TNKS,GSK3B,ADORA1,TNKS2,AR,CDK5
GO Process Enrichment	GO:1901216	positive regulation of neuron death	7	85	1.46	3.36E-07	9606.ENSP00000284981,9606.ENSP00000318486,9606.ENSP00000324806,9606.ENSP00000346671,9606.ENSP00000355759,9606.ENSP00000356205,9606.ENSP00000419782	APP,CDK5R1,GSK3B,FYN,PARP1,ADORA1,CDK5
GO Process Enrichment	GO:0006694	steroid biosynthetic process	7	126	1.29	2.76E-06	9606.ENSP00000003100,9606.ENSP00000285930,9606.ENSP00000287936,9606.ENSP00000289547,9606.ENSP00000353720,9606.ENSP00000355995,9606.ENSP00000379683	CYP51A1,AKR1B1,HMGCR,NPC1L1,CES1,HSD11B1,CYP19A1
GO Process Enrichment	GO:0016125	sterol metabolic process	7	127	1.28	2.86E-06	9606.ENSP00000003100,9606.ENSP00000284981,9606.ENSP00000287936,9606.ENSP00000289547,9606.ENSP00000353720,9606.ENSP00000379683,9606.ENSP00000478561	CYP51A1,APP,HMGCR,NPC1L1,CES1,CYP19A1,CYP1B1
GO Process Enrichment	GO:0001959	regulation of cytokine-mediated signaling pathway	7	151	1.21	7.49E-06	9606.ENSP00000340944,9606.ENSP00000349446,9606.ENSP00000360683,9606.ENSP00000364907,9606.ENSP00000391592,9606.ENSP00000458585,9606.ENSP00000477707	PTPN11,ARG1,PTPN1,SYK,PTPN6,MMP12,NR1H3
GO Process Enrichment	GO:0046425	regulation of receptor signaling pathway via JAK-STAT	7	151	1.21	7.49E-06	9606.ENSP00000241453,9606.ENSP00000264657,9606.ENSP00000285930,9606.ENSP00000318486,9606.ENSP00000346671,9606.ENSP00000419782,9606.ENSP00000478561	FLT3,STAT3,AKR1B1,CDK5R1,FYN,CDK5,CYP1B1
GO Process Enrichment	GO:0018105	peptidyl-serine phosphorylation	7	173	1.15	1.55E-05	9606.ENSP00000256442,9606.ENSP00000311579,9606.ENSP00000318486,9606.ENSP00000324806,9606.ENSP00000354522,9606.ENSP00000364907,9606.ENSP00000419782	CCNB1,TNKS,CDK5R1,GSK3B,TOP1,SYK,CDK5
GO Process Enrichment	GO:0048511	rhythmic process	7	250	0.99	0.00012	9606.ENSP00000261707,9606.ENSP00000318486,9606.ENSP00000320147,9606.ENSP00000324806,9606.ENSP00000354522,9606.ENSP00000405330,9606.ENSP00000419782	SLC6A4,CDK5R1,EZH2,GSK3B,TOP1,ESR1,CDK5
GO Process Enrichment	GO:0070372	regulation of ERK1 and ERK2 cascade	7	274	0.95	0.00019	9606.ENSP00000263317,9606.ENSP00000284981,9606.ENSP00000287936,9606.ENSP00000340944,9606.ENSP00000360683,9606.ENSP00000364907,9606.ENSP00000391592	NOX4,APP,HMGCR,PTPN11,PTPN1,SYK,PTPN6
GO Process Enrichment	GO:0001666	response to hypoxia	7	288	0.93	0.00025	9606.ENSP00000219070,9606.ENSP00000226279,9606.ENSP00000256442,9606.ENSP00000261707,9606.ENSP00000263317,9606.ENSP00000309572,9606.ENSP00000356205	MMP2,CD38,CCNB1,SLC6A4,NOX4,TERT,ADORA1
GO Process Enrichment	GO:0001505	regulation of neurotransmitter levels	7	295	0.92	0.00029	9606.ENSP00000261707,9606.ENSP00000284981,9606.ENSP00000303211,9606.ENSP00000340684,9606.ENSP00000405330,9606.ENSP00000419782,9606.ENSP00000478561	SLC6A4,APP,ACHE,MAOA,ESR1,CDK5,CYP1B1
GO Process Enrichment	GO:0030198	extracellular matrix organization	7	296	0.92	0.00029	9606.ENSP00000219070,9606.ENSP00000237014,9606.ENSP00000284981,9606.ENSP00000322788,9606.ENSP00000361405,9606.ENSP00000458585,9606.ENSP00000478561	MMP2,TTR,APP,MMP1,MMP9,MMP12,CYP1B1
GO Process Enrichment	GO:0002521	leukocyte differentiation	7	313	0.89	0.00039	9606.ENSP00000241453,9606.ENSP00000264657,9606.ENSP00000284981,9606.ENSP00000355759,9606.ENSP00000361405,9606.ENSP00000362463,9606.ENSP00000364907	FLT3,STAT3,APP,PARP1,MMP9,GLO1,SYK
GO Process Enrichment	GO:0001101	response to acid chemical	7	323	0.88	0.00045	9606.ENSP00000219070,9606.ENSP00000226279,9606.ENSP00000256442,9606.ENSP00000261707,9606.ENSP00000285930,9606.ENSP00000346671,9606.ENSP00000349446	MMP2,CD38,CCNB1,SLC6A4,AKR1B1,FYN,ARG1
GO Process Enrichment	GO:0062012	regulation of small molecule metabolic process	7	332	0.87	0.00052	9606.ENSP00000003100,9606.ENSP00000256442,9606.ENSP00000264657,9606.ENSP00000287936,9606.ENSP00000324806,9606.ENSP00000355759,9606.ENSP00000477707	CYP51A1,CCNB1,STAT3,HMGCR,GSK3B,PARP1,NR1H3
GO Process Enrichment	GO:0032386	regulation of intracellular transport	7	335	0.86	0.00055	9606.ENSP00000318486,9606.ENSP00000324806,9606.ENSP00000340944,9606.ENSP00000346671,9606.ENSP00000360683,9606.ENSP00000364907,9606.ENSP00000419782	CDK5R1,GSK3B,PTPN11,FYN,PTPN1,SYK,CDK5
GO Process Enrichment	GO:0010038	response to metal ion	7	339	0.86	0.00058	9606.ENSP00000256442,9606.ENSP00000284981,9606.ENSP00000285379,9606.ENSP00000309572,9606.ENSP00000349446,9606.ENSP00000355759,9606.ENSP00000361405	CCNB1,APP,CA2,TERT,ARG1,PARP1,MMP9
GO Process Enrichment	GO:0032147	activation of protein kinase activity	7	347	0.85	0.00065	9606.ENSP00000256442,9606.ENSP00000284981,9606.ENSP00000318486,9606.ENSP00000340944,9606.ENSP00000356205,9606.ENSP00000360683,9606.ENSP00000364907	CCNB1,APP,CDK5R1,PTPN11,ADORA1,PTPN1,SYK
GO Process Enrichment	GO:0051098	regulation of binding	7	356	0.84	0.00075	9606.ENSP00000284981,9606.ENSP00000309572,9606.ENSP00000311579,9606.ENSP00000324806,9606.ENSP00000355759,9606.ENSP00000361405,9606.ENSP00000419782	APP,TERT,TNKS,GSK3B,PARP1,MMP9,CDK5
GO Process Enrichment	GO:0031349	positive regulation of defense response	7	365	0.83	0.00086	9606.ENSP00000219070,9606.ENSP00000284981,9606.ENSP00000346671,9606.ENSP00000349446,9606.ENSP00000364907,9606.ENSP00000458585,9606.ENSP00000477707	MMP2,APP,FYN,ARG1,SYK,MMP12,NR1H3
GO Process Enrichment	GO:0030900	forebrain development	7	366	0.82	0.00087	9606.ENSP00000265734,9606.ENSP00000284981,9606.ENSP00000318486,9606.ENSP00000320147,9606.ENSP00000324806,9606.ENSP00000346671,9606.ENSP00000419782	CDK6,APP,CDK5R1,EZH2,GSK3B,FYN,CDK5
GO Process Enrichment	GO:0003013	circulatory system process	7	381	0.81	0.0011	9606.ENSP00000226279,9606.ENSP00000261707,9606.ENSP00000263317,9606.ENSP00000287936,9606.ENSP00000346671,9606.ENSP00000356205,9606.ENSP00000363822	CD38,SLC6A4,NOX4,HMGCR,FYN,ADORA1,AR
GO Process Enrichment	GO:2001233	regulation of apoptotic signaling pathway	7	388	0.8	0.0012	9606.ENSP00000309572,9606.ENSP00000324806,9606.ENSP00000346671,9606.ENSP00000355759,9606.ENSP00000360683,9606.ENSP00000361405,9606.ENSP00000363822	TERT,GSK3B,FYN,PARP1,PTPN1,MMP9,AR
GO Process Enrichment	GO:0002683	negative regulation of immune system process	7	425	0.76	0.0018	9606.ENSP00000265734,9606.ENSP00000349446,9606.ENSP00000356205,9606.ENSP00000379683,9606.ENSP00000391592,9606.ENSP00000458585,9606.ENSP00000477707	CDK6,ARG1,ADORA1,CYP19A1,PTPN6,MMP12,NR1H3
GO Process Enrichment	GO:0050708	regulation of protein secretion	7	422	0.76	0.0018	9606.ENSP00000226279,9606.ENSP00000287936,9606.ENSP00000303211,9606.ENSP00000340944,9606.ENSP00000364907,9606.ENSP00000458585,9606.ENSP00000477707	CD38,HMGCR,ACHE,PTPN11,SYK,MMP12,NR1H3
GO Process Enrichment	GO:0042326	negative regulation of phosphorylation	7	458	0.73	0.0026	9606.ENSP00000256442,9606.ENSP00000264657,9606.ENSP00000265734,9606.ENSP00000287936,9606.ENSP00000360683,9606.ENSP00000368727,9606.ENSP00000391592	CCNB1,STAT3,CDK6,HMGCR,PTPN1,XDH,PTPN6
GO Process Enrichment	GO:0042060	wound healing	7	461	0.72	0.0027	9606.ENSP00000256442,9606.ENSP00000320147,9606.ENSP00000340944,9606.ENSP00000346671,9606.ENSP00000364907,9606.ENSP00000391592,9606.ENSP00000458585	CCNB1,EZH2,PTPN11,FYN,SYK,PTPN6,MMP12
GO Process Enrichment	GO:0090066	regulation of anatomical structure size	7	464	0.72	0.0027	9606.ENSP00000226279,9606.ENSP00000261707,9606.ENSP00000287936,9606.ENSP00000318486,9606.ENSP00000324806,9606.ENSP00000356205,9606.ENSP00000419782	CD38,SLC6A4,HMGCR,CDK5R1,GSK3B,ADORA1,CDK5
GO Process Enrichment	GO:0071363	cellular response to growth factor stimulus	7	477	0.71	0.0031	9606.ENSP00000241453,9606.ENSP00000263317,9606.ENSP00000284981,9606.ENSP00000340944,9606.ENSP00000346671,9606.ENSP00000349446,9606.ENSP00000355759	FLT3,NOX4,APP,PTPN11,FYN,ARG1,PARP1
GO Process Enrichment	GO:0071396	cellular response to lipid	7	486	0.7	0.0034	9606.ENSP00000241453,9606.ENSP00000256442,9606.ENSP00000261707,9606.ENSP00000349446,9606.ENSP00000363822,9606.ENSP00000405330,9606.ENSP00000477707	FLT3,CCNB1,SLC6A4,ARG1,AR,ESR1,NR1H3
GO Process Enrichment	GO:0006935	chemotaxis	7	491	0.7	0.0036	9606.ENSP00000284981,9606.ENSP00000318486,9606.ENSP00000340944,9606.ENSP00000346671,9606.ENSP00000364907,9606.ENSP00000382342,9606.ENSP00000419782	APP,CDK5R1,PTPN11,FYN,SYK,ABCC1,CDK5
GO Process Enrichment	GO:0000904	cell morphogenesis involved in differentiation	7	498	0.69	0.0038	9606.ENSP00000284981,9606.ENSP00000318486,9606.ENSP00000340944,9606.ENSP00000346671,9606.ENSP00000363822,9606.ENSP00000391592,9606.ENSP00000419782	APP,CDK5R1,PTPN11,FYN,AR,PTPN6,CDK5
GO Process Enrichment	GO:0032103	positive regulation of response to external stimulus	7	499	0.69	0.0038	9606.ENSP00000219070,9606.ENSP00000284981,9606.ENSP00000346671,9606.ENSP00000349446,9606.ENSP00000364907,9606.ENSP00000458585,9606.ENSP00000477707	MMP2,APP,FYN,ARG1,SYK,MMP12,NR1H3
GO Process Enrichment	GO:0006897	endocytosis	7	510	0.68	0.0041	9606.ENSP00000284981,9606.ENSP00000303211,9606.ENSP00000346671,9606.ENSP00000356205,9606.ENSP00000364907,9606.ENSP00000419782,9606.ENSP00000477707	APP,ACHE,FYN,ADORA1,SYK,CDK5,NR1H3
GO Process Enrichment	GO:0051259	protein complex oligomerization	7	512	0.68	0.0042	9606.ENSP00000261707,9606.ENSP00000284981,9606.ENSP00000287936,9606.ENSP00000303211,9606.ENSP00000349446,9606.ENSP00000358784,9606.ENSP00000363822	SLC6A4,APP,HMGCR,ACHE,ARG1,KCNA3,AR
GO Process Enrichment	GO:1902532	negative regulation of intracellular signal transduction	7	514	0.68	0.0043	9606.ENSP00000287936,9606.ENSP00000324806,9606.ENSP00000360683,9606.ENSP00000361405,9606.ENSP00000368727,9606.ENSP00000391592,9606.ENSP00000405330	HMGCR,GSK3B,PTPN1,MMP9,XDH,PTPN6,ESR1
GO Process Enrichment	GO:0002274	myeloid leukocyte activation	7	574	0.63	0.0071	9606.ENSP00000237014,9606.ENSP00000284981,9606.ENSP00000349446,9606.ENSP00000361405,9606.ENSP00000363512,9606.ENSP00000364907,9606.ENSP00000391592	TTR,APP,ARG1,MMP9,ALOX5,SYK,PTPN6
GO Process Enrichment	GO:0050778	positive regulation of immune response	7	589	0.62	0.0078	9606.ENSP00000219070,9606.ENSP00000226279,9606.ENSP00000346671,9606.ENSP00000364907,9606.ENSP00000391592,9606.ENSP00000458585,9606.ENSP00000477707	MMP2,CD38,FYN,SYK,PTPN6,MMP12,NR1H3
GO Process Enrichment	GO:0120035	regulation of plasma membrane bounded cell projection organization	7	600	0.61	0.0083	9606.ENSP00000226279,9606.ENSP00000284981,9606.ENSP00000318486,9606.ENSP00000320147,9606.ENSP00000324806,9606.ENSP00000346671,9606.ENSP00000419782	CD38,APP,CDK5R1,EZH2,GSK3B,FYN,CDK5
GO Process Enrichment	GO:0002366	leukocyte activation involved in immune response	7	616	0.6	0.0093	9606.ENSP00000237014,9606.ENSP00000264657,9606.ENSP00000349446,9606.ENSP00000361405,9606.ENSP00000363512,9606.ENSP00000364907,9606.ENSP00000391592	TTR,STAT3,ARG1,MMP9,ALOX5,SYK,PTPN6
GO Process Enrichment	GO:0098771	inorganic ion homeostasis	7	643	0.58	0.0111	9606.ENSP00000178638,9606.ENSP00000226279,9606.ENSP00000237612,9606.ENSP00000284981,9606.ENSP00000285379,9606.ENSP00000345659,9606.ENSP00000405330	CA12,CD38,ABCG2,APP,CA2,CA7,ESR1
GO Process Enrichment	GO:0055082	cellular chemical homeostasis	7	665	0.57	0.0128	9606.ENSP00000226279,9606.ENSP00000237612,9606.ENSP00000263317,9606.ENSP00000284981,9606.ENSP00000285379,9606.ENSP00000345659,9606.ENSP00000405330	CD38,ABCG2,NOX4,APP,CA2,CA7,ESR1
GO Process Enrichment	GO:0030162	regulation of proteolysis	7	742	0.52	0.0202	9606.ENSP00000264657,9606.ENSP00000284981,9606.ENSP00000324806,9606.ENSP00000346671,9606.ENSP00000361405,9606.ENSP00000368727,9606.ENSP00000419782	STAT3,APP,GSK3B,FYN,MMP9,XDH,CDK5
GO Process Enrichment	GO:0043086	negative regulation of catalytic activity	7	809	0.48	0.0282	9606.ENSP00000265734,9606.ENSP00000284981,9606.ENSP00000287936,9606.ENSP00000324806,9606.ENSP00000360683,9606.ENSP00000361405,9606.ENSP00000391592	CDK6,APP,HMGCR,GSK3B,PTPN1,MMP9,PTPN6
GO Process Enrichment	GO:0007155	cell adhesion	7	843	0.46	0.0331	9606.ENSP00000284981,9606.ENSP00000303211,9606.ENSP00000318486,9606.ENSP00000364907,9606.ENSP00000391592,9606.ENSP00000419782,9606.ENSP00000478561	APP,ACHE,CDK5R1,SYK,PTPN6,CDK5,CYP1B1
GO Process Enrichment	GO:0044087	regulation of cellular component biogenesis	7	867	0.45	0.0367	9606.ENSP00000263317,9606.ENSP00000318486,9606.ENSP00000322788,9606.ENSP00000324806,9606.ENSP00000340944,9606.ENSP00000355759,9606.ENSP00000405330	NOX4,CDK5R1,MMP1,GSK3B,PTPN11,PARP1,ESR1
GO Process Enrichment	GO:0044070	regulation of anion transport	6	91	1.36	7.55E-06	9606.ENSP00000285379,9606.ENSP00000345659,9606.ENSP00000349446,9606.ENSP00000356205,9606.ENSP00000364907,9606.ENSP00000478255	CA2,CA7,ARG1,ADORA1,SYK,ABCB1
GO Process Enrichment	GO:0034754	cellular hormone metabolic process	6	109	1.28	1.78E-05	9606.ENSP00000237014,9606.ENSP00000285930,9606.ENSP00000304811,9606.ENSP00000379683,9606.ENSP00000405330,9606.ENSP00000478561	TTR,AKR1B1,UGT2B7,CYP19A1,ESR1,CYP1B1
GO Process Enrichment	GO:1901617	organic hydroxy compound biosynthetic process	6	161	1.11	0.00011	9606.ENSP00000003100,9606.ENSP00000285930,9606.ENSP00000287936,9606.ENSP00000289547,9606.ENSP00000353720,9606.ENSP00000379683	CYP51A1,AKR1B1,HMGCR,NPC1L1,CES1,CYP19A1
GO Process Enrichment	GO:0051099	positive regulation of binding	6	172	1.09	0.00016	9606.ENSP00000284981,9606.ENSP00000309572,9606.ENSP00000324806,9606.ENSP00000355759,9606.ENSP00000361405,9606.ENSP00000419782	APP,TERT,GSK3B,PARP1,MMP9,CDK5
GO Process Enrichment	GO:1901654	response to ketone	6	183	1.06	0.00021	9606.ENSP00000226279,9606.ENSP00000285930,9606.ENSP00000349446,9606.ENSP00000355759,9606.ENSP00000363822,9606.ENSP00000477707	CD38,AKR1B1,ARG1,PARP1,AR,NR1H3
GO Process Enrichment	GO:1901215	negative regulation of neuron death	6	191	1.04	0.00026	9606.ENSP00000264657,9606.ENSP00000284981,9606.ENSP00000309572,9606.ENSP00000324806,9606.ENSP00000346671,9606.ENSP00000419782	STAT3,APP,TERT,GSK3B,FYN,CDK5
GO Process Enrichment	GO:0042063	gliogenesis	6	196	1.03	0.00029	9606.ENSP00000264657,9606.ENSP00000265734,9606.ENSP00000284981,9606.ENSP00000318486,9606.ENSP00000340944,9606.ENSP00000419782	STAT3,CDK6,APP,CDK5R1,PTPN11,CDK5
GO Process Enrichment	GO:0033157	regulation of intracellular protein transport	6	201	1.02	0.00032	9606.ENSP00000318486,9606.ENSP00000324806,9606.ENSP00000340944,9606.ENSP00000346671,9606.ENSP00000360683,9606.ENSP00000419782	CDK5R1,GSK3B,PTPN11,FYN,PTPN1,CDK5
GO Process Enrichment	GO:0030099	myeloid cell differentiation	6	203	1.01	0.00034	9606.ENSP00000284981,9606.ENSP00000340944,9606.ENSP00000355759,9606.ENSP00000361405,9606.ENSP00000362463,9606.ENSP00000391592	APP,PTPN11,PARP1,MMP9,GLO1,PTPN6
GO Process Enrichment	GO:0051896	regulation of protein kinase B signaling	6	203	1.01	0.00034	9606.ENSP00000263317,9606.ENSP00000284981,9606.ENSP00000340944,9606.ENSP00000346671,9606.ENSP00000368727,9606.ENSP00000405330	NOX4,APP,PTPN11,FYN,XDH,ESR1
GO Process Enrichment	GO:0045665	negative regulation of neuron differentiation	6	205	1.01	0.00035	9606.ENSP00000226279,9606.ENSP00000261707,9606.ENSP00000284981,9606.ENSP00000318486,9606.ENSP00000324806,9606.ENSP00000419782	CD38,SLC6A4,APP,CDK5R1,GSK3B,CDK5
GO Process Enrichment	GO:0034599	cellular response to oxidative stress	6	222	0.98	0.00051	9606.ENSP00000263317,9606.ENSP00000320147,9606.ENSP00000349446,9606.ENSP00000355759,9606.ENSP00000361405,9606.ENSP00000478561	NOX4,EZH2,ARG1,PARP1,MMP9,CYP1B1
GO Process Enrichment	GO:0071375	cellular response to peptide hormone stimulus	6	245	0.93	0.00078	9606.ENSP00000264657,9606.ENSP00000285379,9606.ENSP00000346671,9606.ENSP00000349446,9606.ENSP00000355759,9606.ENSP00000360683	STAT3,CA2,FYN,ARG1,PARP1,PTPN1
GO Process Enrichment	GO:0007568	aging	6	255	0.91	0.00093	9606.ENSP00000263317,9606.ENSP00000264657,9606.ENSP00000284981,9606.ENSP00000287936,9606.ENSP00000309572,9606.ENSP00000349446	NOX4,STAT3,APP,HMGCR,TERT,ARG1
GO Process Enrichment	GO:0002833	positive regulation of response to biotic stimulus	6	277	0.88	0.0013	9606.ENSP00000219070,9606.ENSP00000346671,9606.ENSP00000349446,9606.ENSP00000364907,9606.ENSP00000458585,9606.ENSP00000477707	MMP2,FYN,ARG1,SYK,MMP12,NR1H3
GO Process Enrichment	GO:0050890	cognition	6	274	0.88	0.0013	9606.ENSP00000261707,9606.ENSP00000284981,9606.ENSP00000287936,9606.ENSP00000346671,9606.ENSP00000356205,9606.ENSP00000419782	SLC6A4,APP,HMGCR,FYN,ADORA1,CDK5
GO Process Enrichment	GO:1903829	positive regulation of cellular protein localization	6	287	0.86	0.0016	9606.ENSP00000309572,9606.ENSP00000318486,9606.ENSP00000324806,9606.ENSP00000346671,9606.ENSP00000355759,9606.ENSP00000419782	TERT,CDK5R1,GSK3B,FYN,PARP1,CDK5
GO Process Enrichment	GO:0030111	regulation of Wnt signaling pathway	6	293	0.85	0.0017	9606.ENSP00000284981,9606.ENSP00000309572,9606.ENSP00000311579,9606.ENSP00000324806,9606.ENSP00000360689,9606.ENSP00000405330	APP,TERT,TNKS,GSK3B,TNKS2,ESR1
GO Process Enrichment	GO:0002696	positive regulation of leukocyte activation	6	298	0.85	0.0018	9606.ENSP00000226279,9606.ENSP00000284981,9606.ENSP00000340944,9606.ENSP00000346671,9606.ENSP00000364907,9606.ENSP00000391592	CD38,APP,PTPN11,FYN,SYK,PTPN6
GO Process Enrichment	GO:0050900	leukocyte migration	6	296	0.85	0.0018	9606.ENSP00000322788,9606.ENSP00000340944,9606.ENSP00000346671,9606.ENSP00000361405,9606.ENSP00000364907,9606.ENSP00000391592	MMP1,PTPN11,FYN,MMP9,SYK,PTPN6
GO Process Enrichment	GO:0046677	response to antibiotic	6	305	0.84	0.002	9606.ENSP00000264657,9606.ENSP00000287936,9606.ENSP00000320147,9606.ENSP00000346671,9606.ENSP00000349446,9606.ENSP00000478561	STAT3,HMGCR,EZH2,FYN,ARG1,CYP1B1
GO Process Enrichment	GO:0032102	negative regulation of response to external stimulus	6	310	0.83	0.0021	9606.ENSP00000287936,9606.ENSP00000349446,9606.ENSP00000356205,9606.ENSP00000379683,9606.ENSP00000458585,9606.ENSP00000477707	HMGCR,ARG1,ADORA1,CYP19A1,MMP12,NR1H3
GO Process Enrichment	GO:0050678	regulation of epithelial cell proliferation	6	311	0.83	0.0022	9606.ENSP00000264657,9606.ENSP00000265734,9606.ENSP00000349446,9606.ENSP00000363822,9606.ENSP00000368727,9606.ENSP00000458585	STAT3,CDK6,ARG1,AR,XDH,MMP12
GO Process Enrichment	GO:1901990	regulation of mitotic cell cycle phase transition	6	351	0.78	0.0036	9606.ENSP00000256442,9606.ENSP00000265734,9606.ENSP00000284981,9606.ENSP00000309572,9606.ENSP00000320147,9606.ENSP00000391592	CCNB1,CDK6,APP,TERT,EZH2,PTPN6
GO Process Enrichment	GO:0022411	cellular component disassembly	6	364	0.76	0.0041	9606.ENSP00000219070,9606.ENSP00000256442,9606.ENSP00000322788,9606.ENSP00000324806,9606.ENSP00000361405,9606.ENSP00000458585	MMP2,CCNB1,MMP1,GSK3B,MMP9,MMP12
GO Process Enrichment	GO:0019216	regulation of lipid metabolic process	6	373	0.75	0.0045	9606.ENSP00000003100,9606.ENSP00000241453,9606.ENSP00000284981,9606.ENSP00000287936,9606.ENSP00000356205,9606.ENSP00000477707	CYP51A1,FLT3,APP,HMGCR,ADORA1,NR1H3
GO Process Enrichment	GO:0045785	positive regulation of cell adhesion	6	375	0.75	0.0046	9606.ENSP00000265734,9606.ENSP00000324806,9606.ENSP00000340944,9606.ENSP00000346671,9606.ENSP00000364907,9606.ENSP00000391592	CDK6,GSK3B,PTPN11,FYN,SYK,PTPN6
GO Process Enrichment	GO:0045787	positive regulation of cell cycle	6	376	0.75	0.0047	9606.ENSP00000256442,9606.ENSP00000261707,9606.ENSP00000284981,9606.ENSP00000309572,9606.ENSP00000318486,9606.ENSP00000340944	CCNB1,SLC6A4,APP,TERT,CDK5R1,PTPN11
GO Process Enrichment	GO:0043902	positive regulation of multi-organism process	6	394	0.73	0.0056	9606.ENSP00000219070,9606.ENSP00000346671,9606.ENSP00000349446,9606.ENSP00000364907,9606.ENSP00000458585,9606.ENSP00000477707	MMP2,FYN,ARG1,SYK,MMP12,NR1H3
GO Process Enrichment	GO:0048732	gland development	6	395	0.72	0.0057	9606.ENSP00000320147,9606.ENSP00000349446,9606.ENSP00000363822,9606.ENSP00000368727,9606.ENSP00000379683,9606.ENSP00000405330	EZH2,ARG1,AR,XDH,CYP19A1,ESR1
GO Process Enrichment	GO:0051249	regulation of lymphocyte activation	6	401	0.72	0.006	9606.ENSP00000226279,9606.ENSP00000340944,9606.ENSP00000346671,9606.ENSP00000349446,9606.ENSP00000364907,9606.ENSP00000391592	CD38,PTPN11,FYN,ARG1,SYK,PTPN6
GO Process Enrichment	GO:0051090	regulation of DNA-binding transcription factor activity	6	403	0.72	0.0061	9606.ENSP00000284981,9606.ENSP00000320147,9606.ENSP00000363822,9606.ENSP00000364907,9606.ENSP00000405330,9606.ENSP00000478561	APP,EZH2,AR,SYK,ESR1,CYP1B1
GO Process Enrichment	GO:0015711	organic anion transport	6	414	0.7	0.0069	9606.ENSP00000178638,9606.ENSP00000285379,9606.ENSP00000300900,9606.ENSP00000345659,9606.ENSP00000382342,9606.ENSP00000478255	CA12,CA2,CA4,CA7,ABCC1,ABCB1
GO Process Enrichment	GO:0001933	negative regulation of protein phosphorylation	6	422	0.7	0.0074	9606.ENSP00000256442,9606.ENSP00000265734,9606.ENSP00000287936,9606.ENSP00000360683,9606.ENSP00000368727,9606.ENSP00000391592	CCNB1,CDK6,HMGCR,PTPN1,XDH,PTPN6
GO Process Enrichment	GO:0043254	regulation of protein complex assembly	6	425	0.69	0.0075	9606.ENSP00000318486,9606.ENSP00000322788,9606.ENSP00000324806,9606.ENSP00000340944,9606.ENSP00000355759,9606.ENSP00000405330	CDK5R1,MMP1,GSK3B,PTPN11,PARP1,ESR1
GO Process Enrichment	GO:0034765	regulation of ion transmembrane transport	6	434	0.68	0.0081	9606.ENSP00000284981,9606.ENSP00000346671,9606.ENSP00000358784,9606.ENSP00000361405,9606.ENSP00000391592,9606.ENSP00000478255	APP,FYN,KCNA3,MMP9,PTPN6,ABCB1
GO Process Enrichment	GO:0010975	regulation of neuron projection development	6	443	0.68	0.0087	9606.ENSP00000226279,9606.ENSP00000318486,9606.ENSP00000320147,9606.ENSP00000324806,9606.ENSP00000346671,9606.ENSP00000419782	CD38,CDK5R1,EZH2,GSK3B,FYN,CDK5
GO Process Enrichment	GO:0051051	negative regulation of transport	6	450	0.67	0.0091	9606.ENSP00000287936,9606.ENSP00000340944,9606.ENSP00000356205,9606.ENSP00000361405,9606.ENSP00000419782,9606.ENSP00000477707	HMGCR,PTPN11,ADORA1,MMP9,CDK5,NR1H3
GO Process Enrichment	GO:0006954	inflammatory response	6	482	0.64	0.0118	9606.ENSP00000263317,9606.ENSP00000264657,9606.ENSP00000284981,9606.ENSP00000356205,9606.ENSP00000363512,9606.ENSP00000364907	NOX4,STAT3,APP,ADORA1,ALOX5,SYK
GO Process Enrichment	GO:0002283	neutrophil activation involved in immune response	6	489	0.63	0.0125	9606.ENSP00000237014,9606.ENSP00000349446,9606.ENSP00000361405,9606.ENSP00000363512,9606.ENSP00000364907,9606.ENSP00000391592	TTR,ARG1,MMP9,ALOX5,SYK,PTPN6
GO Process Enrichment	GO:0044089	positive regulation of cellular component biogenesis	6	498	0.62	0.0133	9606.ENSP00000263317,9606.ENSP00000318486,9606.ENSP00000322788,9606.ENSP00000324806,9606.ENSP00000355759,9606.ENSP00000405330	NOX4,CDK5R1,MMP1,GSK3B,PARP1,ESR1
GO Process Enrichment	GO:0044057	regulation of system process	6	516	0.61	0.0152	9606.ENSP00000226279,9606.ENSP00000284981,9606.ENSP00000340944,9606.ENSP00000355759,9606.ENSP00000356205,9606.ENSP00000477707	CD38,APP,PTPN11,PARP1,ADORA1,NR1H3
GO Process Enrichment	GO:0045786	negative regulation of cell cycle	6	517	0.61	0.0153	9606.ENSP00000256442,9606.ENSP00000265734,9606.ENSP00000311579,9606.ENSP00000320147,9606.ENSP00000340944,9606.ENSP00000419782	CCNB1,CDK6,TNKS,EZH2,PTPN11,CDK5
GO Process Enrichment	GO:0007610	behavior	6	541	0.59	0.0182	9606.ENSP00000261707,9606.ENSP00000264657,9606.ENSP00000284981,9606.ENSP00000287936,9606.ENSP00000346671,9606.ENSP00000419782	SLC6A4,STAT3,APP,HMGCR,FYN,CDK5
GO Process Enrichment	GO:0030003	cellular cation homeostasis	6	570	0.57	0.0219	9606.ENSP00000226279,9606.ENSP00000237612,9606.ENSP00000284981,9606.ENSP00000285379,9606.ENSP00000345659,9606.ENSP00000405330	CD38,ABCG2,APP,CA2,CA7,ESR1
GO Process Enrichment	GO:0031175	neuron projection development	6	616	0.53	0.0285	9606.ENSP00000284981,9606.ENSP00000318486,9606.ENSP00000324806,9606.ENSP00000340944,9606.ENSP00000346671,9606.ENSP00000419782	APP,CDK5R1,GSK3B,PTPN11,FYN,CDK5
GO Process Enrichment	GO:0017144	drug metabolic process	6	622	0.53	0.0296	9606.ENSP00000285930,9606.ENSP00000303211,9606.ENSP00000340684,9606.ENSP00000355759,9606.ENSP00000382342,9606.ENSP00000478561	AKR1B1,ACHE,MAOA,PARP1,ABCC1,CYP1B1
GO Process Enrichment	GO:0000278	mitotic cell cycle	6	628	0.52	0.0307	9606.ENSP00000256442,9606.ENSP00000265734,9606.ENSP00000311579,9606.ENSP00000340944,9606.ENSP00000391592,9606.ENSP00000478255	CCNB1,CDK6,TNKS,PTPN11,PTPN6,ABCB1
GO Process Enrichment	GO:1904645	response to amyloid-beta	5	29	1.78	1.33E-06	9606.ENSP00000284981,9606.ENSP00000324806,9606.ENSP00000346671,9606.ENSP00000355759,9606.ENSP00000419782	APP,GSK3B,FYN,PARP1,CDK5
GO Process Enrichment	GO:0032963	collagen metabolic process	5	54	1.51	1.44E-05	9606.ENSP00000219070,9606.ENSP00000322788,9606.ENSP00000349446,9606.ENSP00000361405,9606.ENSP00000458585	MMP2,MMP1,ARG1,MMP9,MMP12
GO Process Enrichment	GO:0034502	protein localization to chromosome	5	58	1.48	1.89E-05	9606.ENSP00000309572,9606.ENSP00000311579,9606.ENSP00000320147,9606.ENSP00000360689,9606.ENSP00000405330	TERT,TNKS,EZH2,TNKS2,ESR1
GO Process Enrichment	GO:0061098	positive regulation of protein tyrosine kinase activity	5	60	1.46	2.15E-05	9606.ENSP00000263317,9606.ENSP00000284981,9606.ENSP00000346671,9606.ENSP00000356205,9606.ENSP00000360683	NOX4,APP,FYN,ADORA1,PTPN1
GO Process Enrichment	GO:0046427	positive regulation of receptor signaling pathway via JAK-STAT	5	73	1.38	4.82E-05	9606.ENSP00000241453,9606.ENSP00000264657,9606.ENSP00000285930,9606.ENSP00000346671,9606.ENSP00000478561	FLT3,STAT3,AKR1B1,FYN,CYP1B1
GO Process Enrichment	GO:0021766	hippocampus development	5	75	1.37	5.35E-05	9606.ENSP00000265734,9606.ENSP00000318486,9606.ENSP00000320147,9606.ENSP00000324806,9606.ENSP00000419782	CDK6,CDK5R1,EZH2,GSK3B,CDK5
GO Process Enrichment	GO:0048013	ephrin receptor signaling pathway	5	79	1.34	6.60E-05	9606.ENSP00000219070,9606.ENSP00000318486,9606.ENSP00000340944,9606.ENSP00000346671,9606.ENSP00000361405	MMP2,CDK5R1,PTPN11,FYN,MMP9
GO Process Enrichment	GO:0048661	positive regulation of smooth muscle cell proliferation	5	80	1.34	6.93E-05	9606.ENSP00000219070,9606.ENSP00000285930,9606.ENSP00000287936,9606.ENSP00000309572,9606.ENSP00000361405	MMP2,AKR1B1,HMGCR,TERT,MMP9
GO Process Enrichment	GO:0032092	positive regulation of protein binding	5	90	1.29	0.00011	9606.ENSP00000284981,9606.ENSP00000309572,9606.ENSP00000324806,9606.ENSP00000361405,9606.ENSP00000419782	APP,TERT,GSK3B,MMP9,CDK5
GO Process Enrichment	GO:0046165	alcohol biosynthetic process	5	91	1.28	0.00011	9606.ENSP00000003100,9606.ENSP00000285930,9606.ENSP00000287936,9606.ENSP00000289547,9606.ENSP00000353720	CYP51A1,AKR1B1,HMGCR,NPC1L1,CES1
GO Process Enrichment	GO:0008203	cholesterol metabolic process	5	109	1.2	0.00024	9606.ENSP00000003100,9606.ENSP00000284981,9606.ENSP00000287936,9606.ENSP00000289547,9606.ENSP00000353720	CYP51A1,APP,HMGCR,NPC1L1,CES1
GO Process Enrichment	GO:1900180	regulation of protein localization to nucleus	5	112	1.19	0.00026	9606.ENSP00000284981,9606.ENSP00000309572,9606.ENSP00000324806,9606.ENSP00000346671,9606.ENSP00000355759	APP,TERT,GSK3B,FYN,PARP1
GO Process Enrichment	GO:0030879	mammary gland development	5	123	1.15	0.00037	9606.ENSP00000349446,9606.ENSP00000363822,9606.ENSP00000368727,9606.ENSP00000379683,9606.ENSP00000405330	ARG1,AR,XDH,CYP19A1,ESR1
GO Process Enrichment	GO:0032355	response to estradiol	5	126	1.14	0.00041	9606.ENSP00000226279,9606.ENSP00000261707,9606.ENSP00000264657,9606.ENSP00000320147,9606.ENSP00000405330	CD38,SLC6A4,STAT3,EZH2,ESR1
GO Process Enrichment	GO:0015850	organic hydroxy compound transport	5	134	1.12	0.00052	9606.ENSP00000237612,9606.ENSP00000261707,9606.ENSP00000289547,9606.ENSP00000353720,9606.ENSP00000364907	ABCG2,SLC6A4,NPC1L1,CES1,SYK
GO Process Enrichment	GO:0032874	positive regulation of stress-activated MAPK cascade	5	148	1.07	0.00075	9606.ENSP00000284981,9606.ENSP00000287936,9606.ENSP00000360683,9606.ENSP00000364907,9606.ENSP00000368727	APP,HMGCR,PTPN1,SYK,XDH
GO Process Enrichment	GO:2000045	regulation of G1/S transition of mitotic cell cycle	5	148	1.07	0.00075	9606.ENSP00000256442,9606.ENSP00000265734,9606.ENSP00000309572,9606.ENSP00000320147,9606.ENSP00000391592	CCNB1,CDK6,TERT,EZH2,PTPN6
GO Process Enrichment	GO:0010001	glial cell differentiation	5	154	1.05	0.00088	9606.ENSP00000264657,9606.ENSP00000265734,9606.ENSP00000284981,9606.ENSP00000340944,9606.ENSP00000419782	STAT3,CDK6,APP,PTPN11,CDK5
GO Process Enrichment	GO:0015893	drug transport	5	155	1.05	0.0009	9606.ENSP00000237612,9606.ENSP00000261707,9606.ENSP00000285379,9606.ENSP00000382342,9606.ENSP00000478255	ABCG2,SLC6A4,CA2,ABCC1,ABCB1
GO Process Enrichment	GO:0051897	positive regulation of protein kinase B signaling	5	157	1.05	0.00094	9606.ENSP00000263317,9606.ENSP00000284981,9606.ENSP00000340944,9606.ENSP00000346671,9606.ENSP00000405330	NOX4,APP,PTPN11,FYN,ESR1
GO Process Enrichment	GO:0032388	positive regulation of intracellular transport	5	174	1	0.0014	9606.ENSP00000318486,9606.ENSP00000324806,9606.ENSP00000346671,9606.ENSP00000364907,9606.ENSP00000419782	CDK5R1,GSK3B,FYN,SYK,CDK5
GO Process Enrichment	GO:0031348	negative regulation of defense response	5	180	0.99	0.0016	9606.ENSP00000349446,9606.ENSP00000356205,9606.ENSP00000379683,9606.ENSP00000458585,9606.ENSP00000477707	ARG1,ADORA1,CYP19A1,MMP12,NR1H3
GO Process Enrichment	GO:0000302	response to reactive oxygen species	5	189	0.97	0.0019	9606.ENSP00000320147,9606.ENSP00000346671,9606.ENSP00000349446,9606.ENSP00000361405,9606.ENSP00000478561	EZH2,FYN,ARG1,MMP9,CYP1B1
GO Process Enrichment	GO:0043523	regulation of neuron apoptotic process	5	195	0.95	0.0021	9606.ENSP00000309572,9606.ENSP00000318486,9606.ENSP00000346671,9606.ENSP00000355759,9606.ENSP00000419782	TERT,CDK5R1,FYN,PARP1,CDK5
GO Process Enrichment	GO:0071383	cellular response to steroid hormone stimulus	5	197	0.95	0.0021	9606.ENSP00000241453,9606.ENSP00000349446,9606.ENSP00000363822,9606.ENSP00000405330,9606.ENSP00000477707	FLT3,ARG1,AR,ESR1,NR1H3
GO Process Enrichment	GO:0046777	protein autophosphorylation	5	198	0.95	0.0022	9606.ENSP00000241453,9606.ENSP00000324806,9606.ENSP00000346671,9606.ENSP00000364907,9606.ENSP00000419782	FLT3,GSK3B,FYN,SYK,CDK5
GO Process Enrichment	GO:2001234	negative regulation of apoptotic signaling pathway	5	218	0.9	0.0031	9606.ENSP00000309572,9606.ENSP00000346671,9606.ENSP00000360683,9606.ENSP00000361405,9606.ENSP00000363822	TERT,FYN,PTPN1,MMP9,AR
GO Process Enrichment	GO:0007411	axon guidance	5	220	0.9	0.0032	9606.ENSP00000284981,9606.ENSP00000318486,9606.ENSP00000340944,9606.ENSP00000346671,9606.ENSP00000419782	APP,CDK5R1,PTPN11,FYN,CDK5
GO Process Enrichment	GO:0007611	learning or memory	5	237	0.87	0.0041	9606.ENSP00000261707,9606.ENSP00000284981,9606.ENSP00000287936,9606.ENSP00000346671,9606.ENSP00000419782	SLC6A4,APP,HMGCR,FYN,CDK5
GO Process Enrichment	GO:0031334	positive regulation of protein complex assembly	5	241	0.86	0.0043	9606.ENSP00000318486,9606.ENSP00000322788,9606.ENSP00000324806,9606.ENSP00000355759,9606.ENSP00000405330	CDK5R1,MMP1,GSK3B,PARP1,ESR1
GO Process Enrichment	GO:0045089	positive regulation of innate immune response	5	259	0.83	0.0056	9606.ENSP00000219070,9606.ENSP00000346671,9606.ENSP00000364907,9606.ENSP00000458585,9606.ENSP00000477707	MMP2,FYN,SYK,MMP12,NR1H3
GO Process Enrichment	GO:0046883	regulation of hormone secretion	5	261	0.83	0.0056	9606.ENSP00000226279,9606.ENSP00000287936,9606.ENSP00000340944,9606.ENSP00000356205,9606.ENSP00000379683	CD38,HMGCR,PTPN11,ADORA1,CYP19A1
GO Process Enrichment	GO:0051251	positive regulation of lymphocyte activation	5	260	0.83	0.0056	9606.ENSP00000226279,9606.ENSP00000340944,9606.ENSP00000346671,9606.ENSP00000364907,9606.ENSP00000391592	CD38,PTPN11,FYN,SYK,PTPN6
GO Process Enrichment	GO:0002793	positive regulation of peptide secretion	5	262	0.82	0.0057	9606.ENSP00000226279,9606.ENSP00000303211,9606.ENSP00000356205,9606.ENSP00000364907,9606.ENSP00000458585	CD38,ACHE,ADORA1,SYK,MMP12
GO Process Enrichment	GO:0006869	lipid transport	5	272	0.81	0.0065	9606.ENSP00000237612,9606.ENSP00000289547,9606.ENSP00000353720,9606.ENSP00000382342,9606.ENSP00000478255	ABCG2,NPC1L1,CES1,ABCC1,ABCB1
GO Process Enrichment	GO:1903037	regulation of leukocyte cell-cell adhesion	5	278	0.8	0.0071	9606.ENSP00000340944,9606.ENSP00000346671,9606.ENSP00000349446,9606.ENSP00000364907,9606.ENSP00000391592	PTPN11,FYN,ARG1,SYK,PTPN6
GO Process Enrichment	GO:0048871	multicellular organismal homeostasis	5	283	0.79	0.0074	9606.ENSP00000263317,9606.ENSP00000264657,9606.ENSP00000285930,9606.ENSP00000340944,9606.ENSP00000356205	NOX4,STAT3,AKR1B1,PTPN11,ADORA1
GO Process Enrichment	GO:0060249	anatomical structure homeostasis	5	285	0.79	0.0075	9606.ENSP00000263317,9606.ENSP00000285930,9606.ENSP00000309572,9606.ENSP00000340944,9606.ENSP00000355759	NOX4,AKR1B1,TERT,PTPN11,PARP1
GO Process Enrichment	GO:0001655	urogenital system development	5	299	0.77	0.0087	9606.ENSP00000285379,9606.ENSP00000285930,9606.ENSP00000363822,9606.ENSP00000379683,9606.ENSP00000405330	CA2,AKR1B1,AR,CYP19A1,ESR1
GO Process Enrichment	GO:0050863	regulation of T cell activation	5	302	0.76	0.009	9606.ENSP00000340944,9606.ENSP00000346671,9606.ENSP00000349446,9606.ENSP00000364907,9606.ENSP00000391592	PTPN11,FYN,ARG1,SYK,PTPN6
GO Process Enrichment	GO:0035690	cellular response to drug	5	310	0.75	0.0097	9606.ENSP00000318486,9606.ENSP00000320147,9606.ENSP00000346671,9606.ENSP00000349446,9606.ENSP00000478561	CDK5R1,EZH2,FYN,ARG1,CYP1B1
GO Process Enrichment	GO:0051348	negative regulation of transferase activity	5	310	0.75	0.0097	9606.ENSP00000265734,9606.ENSP00000287936,9606.ENSP00000324806,9606.ENSP00000360683,9606.ENSP00000391592	CDK6,HMGCR,GSK3B,PTPN1,PTPN6
GO Process Enrichment	GO:0050727	regulation of inflammatory response	5	338	0.71	0.0129	9606.ENSP00000284981,9606.ENSP00000356205,9606.ENSP00000379683,9606.ENSP00000405330,9606.ENSP00000477707	APP,ADORA1,CYP19A1,ESR1,NR1H3
GO Process Enrichment	GO:0045862	positive regulation of proteolysis	5	347	0.7	0.014	9606.ENSP00000264657,9606.ENSP00000284981,9606.ENSP00000324806,9606.ENSP00000346671,9606.ENSP00000368727	STAT3,APP,GSK3B,FYN,XDH
GO Process Enrichment	GO:0008015	blood circulation	5	373	0.67	0.0179	9606.ENSP00000226279,9606.ENSP00000261707,9606.ENSP00000287936,9606.ENSP00000356205,9606.ENSP00000363822	CD38,SLC6A4,HMGCR,ADORA1,AR
GO Process Enrichment	GO:1905114	cell surface receptor signaling pathway involved in cell-cell signaling	5	383	0.66	0.0193	9606.ENSP00000311579,9606.ENSP00000324806,9606.ENSP00000356205,9606.ENSP00000360689,9606.ENSP00000419782	TNKS,GSK3B,ADORA1,TNKS2,CDK5
GO Process Enrichment	GO:0052548	regulation of endopeptidase activity	5	393	0.65	0.0208	9606.ENSP00000264657,9606.ENSP00000284981,9606.ENSP00000346671,9606.ENSP00000361405,9606.ENSP00000368727	STAT3,APP,FYN,MMP9,XDH
GO Process Enrichment	GO:0006091	generation of precursor metabolites and energy	5	400	0.64	0.0219	9606.ENSP00000263317,9606.ENSP00000285930,9606.ENSP00000324806,9606.ENSP00000368727,9606.ENSP00000379683	NOX4,AKR1B1,GSK3B,XDH,CYP19A1
GO Process Enrichment	GO:0007268	chemical synaptic transmission	5	402	0.64	0.0223	9606.ENSP00000261707,9606.ENSP00000303211,9606.ENSP00000324806,9606.ENSP00000356205,9606.ENSP00000419782	SLC6A4,ACHE,GSK3B,ADORA1,CDK5
GO Process Enrichment	GO:0042391	regulation of membrane potential	5	408	0.63	0.0234	9606.ENSP00000284981,9606.ENSP00000324806,9606.ENSP00000355759,9606.ENSP00000356205,9606.ENSP00000419782	APP,GSK3B,PARP1,ADORA1,CDK5
GO Process Enrichment	GO:1903706	regulation of hemopoiesis	5	412	0.63	0.0241	9606.ENSP00000264657,9606.ENSP00000265734,9606.ENSP00000285379,9606.ENSP00000364907,9606.ENSP00000391592	STAT3,CDK6,CA2,SYK,PTPN6
GO Process Enrichment	GO:0007005	mitochondrion organization	5	424	0.61	0.0261	9606.ENSP00000264657,9606.ENSP00000309572,9606.ENSP00000324806,9606.ENSP00000355759,9606.ENSP00000419782	STAT3,TERT,GSK3B,PARP1,CDK5
GO Process Enrichment	GO:0009314	response to radiation	5	425	0.61	0.0263	9606.ENSP00000263317,9606.ENSP00000284981,9606.ENSP00000287936,9606.ENSP00000355759,9606.ENSP00000419782	NOX4,APP,HMGCR,PARP1,CDK5
GO Process Enrichment	GO:0061061	muscle structure development	5	457	0.58	0.0328	9606.ENSP00000256442,9606.ENSP00000263317,9606.ENSP00000287936,9606.ENSP00000303211,9606.ENSP00000419782	CCNB1,NOX4,HMGCR,ACHE,CDK5
GO Process Enrichment	GO:0051186	cofactor metabolic process	5	467	0.57	0.035	9606.ENSP00000226279,9606.ENSP00000285930,9606.ENSP00000287936,9606.ENSP00000362463,9606.ENSP00000382342	CD38,AKR1B1,HMGCR,GLO1,ABCC1
GO Process Enrichment	GO:0032787	monocarboxylic acid metabolic process	5	477	0.56	0.0371	9606.ENSP00000304811,9606.ENSP00000353720,9606.ENSP00000362463,9606.ENSP00000363512,9606.ENSP00000478561	UGT2B7,CES1,GLO1,ALOX5,CYP1B1
GO Process Enrichment	GO:0060627	regulation of vesicle-mediated transport	5	480	0.56	0.0379	9606.ENSP00000284981,9606.ENSP00000360683,9606.ENSP00000364907,9606.ENSP00000419782,9606.ENSP00000477707	APP,PTPN1,SYK,CDK5,NR1H3
GO Process Enrichment	GO:0051301	cell division	5	483	0.56	0.0387	9606.ENSP00000256442,9606.ENSP00000265734,9606.ENSP00000311579,9606.ENSP00000354522,9606.ENSP00000419782	CCNB1,CDK6,TNKS,TOP1,CDK5
GO Process Enrichment	GO:0043312	neutrophil degranulation	5	485	0.56	0.0391	9606.ENSP00000237014,9606.ENSP00000349446,9606.ENSP00000361405,9606.ENSP00000363512,9606.ENSP00000391592	TTR,ARG1,MMP9,ALOX5,PTPN6
GO Process Enrichment	GO:0060338	regulation of type I interferon-mediated signaling pathway	4	26	1.73	2.85E-05	9606.ENSP00000340944,9606.ENSP00000360683,9606.ENSP00000391592,9606.ENSP00000458585	PTPN11,PTPN1,PTPN6,MMP12
GO Process Enrichment	GO:1904646	cellular response to amyloid-beta	4	26	1.73	2.85E-05	9606.ENSP00000284981,9606.ENSP00000324806,9606.ENSP00000355759,9606.ENSP00000419782	APP,GSK3B,PARP1,CDK5
GO Process Enrichment	GO:0030574	collagen catabolic process	4	37	1.58	8.65E-05	9606.ENSP00000219070,9606.ENSP00000322788,9606.ENSP00000361405,9606.ENSP00000458585	MMP2,MMP1,MMP9,MMP12
GO Process Enrichment	GO:0097756	negative regulation of blood vessel diameter	4	39	1.55	0.0001	9606.ENSP00000226279,9606.ENSP00000261707,9606.ENSP00000287936,9606.ENSP00000356205	CD38,SLC6A4,HMGCR,ADORA1
GO Process Enrichment	GO:0006695	cholesterol biosynthetic process	4	41	1.53	0.00012	9606.ENSP00000003100,9606.ENSP00000287936,9606.ENSP00000289547,9606.ENSP00000353720	CYP51A1,HMGCR,NPC1L1,CES1
GO Process Enrichment	GO:0033628	regulation of cell adhesion mediated by integrin	4	41	1.53	0.00012	9606.ENSP00000340944,9606.ENSP00000364907,9606.ENSP00000391592,9606.ENSP00000478561	PTPN11,SYK,PTPN6,CYP1B1
GO Process Enrichment	GO:0015701	bicarbonate transport	4	44	1.5	0.00014	9606.ENSP00000178638,9606.ENSP00000285379,9606.ENSP00000300900,9606.ENSP00000345659	CA12,CA2,CA4,CA7
GO Process Enrichment	GO:0048708	astrocyte differentiation	4	46	1.48	0.00017	9606.ENSP00000264657,9606.ENSP00000265734,9606.ENSP00000284981,9606.ENSP00000340944	STAT3,CDK6,APP,PTPN11
GO Process Enrichment	GO:0048806	genitalia development	4	48	1.46	0.00019	9606.ENSP00000340944,9606.ENSP00000363822,9606.ENSP00000379683,9606.ENSP00000405330	PTPN11,AR,CYP19A1,ESR1
GO Process Enrichment	GO:0022617	extracellular matrix disassembly	4	58	1.38	0.00035	9606.ENSP00000219070,9606.ENSP00000322788,9606.ENSP00000361405,9606.ENSP00000458585	MMP2,MMP1,MMP9,MMP12
GO Process Enrichment	GO:0099175	regulation of postsynapse organization	4	59	1.37	0.00037	9606.ENSP00000284981,9606.ENSP00000318486,9606.ENSP00000346671,9606.ENSP00000419782	APP,CDK5R1,FYN,CDK5
GO Process Enrichment	GO:0060135	maternal process involved in female pregnancy	4	60	1.37	0.00039	9606.ENSP00000285930,9606.ENSP00000349446,9606.ENSP00000363822,9606.ENSP00000405330	AKR1B1,ARG1,AR,ESR1
GO Process Enrichment	GO:0050805	negative regulation of synaptic transmission	4	62	1.35	0.00043	9606.ENSP00000226279,9606.ENSP00000261707,9606.ENSP00000303211,9606.ENSP00000356205	CD38,SLC6A4,ACHE,ADORA1
GO Process Enrichment	GO:0040014	regulation of multicellular organism growth	4	69	1.31	0.00058	9606.ENSP00000264657,9606.ENSP00000284981,9606.ENSP00000340944,9606.ENSP00000360689	STAT3,APP,PTPN11,TNKS2
GO Process Enrichment	GO:0042180	cellular ketone metabolic process	4	69	1.31	0.00058	9606.ENSP00000285930,9606.ENSP00000287936,9606.ENSP00000362463,9606.ENSP00000379683	AKR1B1,HMGCR,GLO1,CYP19A1
GO Process Enrichment	GO:0035265	organ growth	4	71	1.29	0.00064	9606.ENSP00000340944,9606.ENSP00000363822,9606.ENSP00000379683,9606.ENSP00000405330	PTPN11,AR,CYP19A1,ESR1
GO Process Enrichment	GO:1903426	regulation of reactive oxygen species biosynthetic process	4	77	1.26	0.00083	9606.ENSP00000264657,9606.ENSP00000284981,9606.ENSP00000346671,9606.ENSP00000405330	STAT3,APP,FYN,ESR1
GO Process Enrichment	GO:0018107	peptidyl-threonine phosphorylation	4	80	1.24	0.00093	9606.ENSP00000311579,9606.ENSP00000318486,9606.ENSP00000324806,9606.ENSP00000419782	TNKS,CDK5R1,GSK3B,CDK5
GO Process Enrichment	GO:0042133	neurotransmitter metabolic process	4	87	1.21	0.0012	9606.ENSP00000261707,9606.ENSP00000303211,9606.ENSP00000340684,9606.ENSP00000478561	SLC6A4,ACHE,MAOA,CYP1B1
GO Process Enrichment	GO:2000379	positive regulation of reactive oxygen species metabolic process	4	94	1.17	0.0015	9606.ENSP00000263317,9606.ENSP00000284981,9606.ENSP00000368727,9606.ENSP00000405330	NOX4,APP,XDH,ESR1
GO Process Enrichment	GO:0021549	cerebellum development	4	96	1.16	0.0016	9606.ENSP00000318486,9606.ENSP00000320147,9606.ENSP00000340944,9606.ENSP00000419782	CDK5R1,EZH2,PTPN11,CDK5
GO Process Enrichment	GO:0006690	icosanoid metabolic process	4	99	1.15	0.0018	9606.ENSP00000363512,9606.ENSP00000364907,9606.ENSP00000382342,9606.ENSP00000478561	ALOX5,SYK,ABCC1,CYP1B1
GO Process Enrichment	GO:0002573	myeloid leukocyte differentiation	4	102	1.14	0.0019	9606.ENSP00000284981,9606.ENSP00000355759,9606.ENSP00000361405,9606.ENSP00000362463	APP,PARP1,MMP9,GLO1
GO Process Enrichment	GO:0032368	regulation of lipid transport	4	101	1.14	0.0019	9606.ENSP00000340944,9606.ENSP00000364907,9606.ENSP00000379683,9606.ENSP00000477707	PTPN11,SYK,CYP19A1,NR1H3
GO Process Enrichment	GO:0006855	drug transmembrane transport	4	105	1.12	0.0021	9606.ENSP00000237612,9606.ENSP00000261707,9606.ENSP00000382342,9606.ENSP00000478255	ABCG2,SLC6A4,ABCC1,ABCB1
GO Process Enrichment	GO:0042542	response to hydrogen peroxide	4	112	1.1	0.0026	9606.ENSP00000320147,9606.ENSP00000346671,9606.ENSP00000349446,9606.ENSP00000478561	EZH2,FYN,ARG1,CYP1B1
GO Process Enrichment	GO:0030168	platelet activation	4	120	1.07	0.0031	9606.ENSP00000340944,9606.ENSP00000346671,9606.ENSP00000364907,9606.ENSP00000391592	PTPN11,FYN,SYK,PTPN6
GO Process Enrichment	GO:0050851	antigen receptor-mediated signaling pathway	4	122	1.06	0.0032	9606.ENSP00000226279,9606.ENSP00000346671,9606.ENSP00000364907,9606.ENSP00000391592	CD38,FYN,SYK,PTPN6
GO Process Enrichment	GO:0071695	anatomical structure maturation	4	121	1.06	0.0032	9606.ENSP00000219070,9606.ENSP00000256442,9606.ENSP00000284981,9606.ENSP00000318486	MMP2,CCNB1,APP,CDK5R1
GO Process Enrichment	GO:0034614	cellular response to reactive oxygen species	4	124	1.05	0.0034	9606.ENSP00000320147,9606.ENSP00000349446,9606.ENSP00000361405,9606.ENSP00000478561	EZH2,ARG1,MMP9,CYP1B1
GO Process Enrichment	GO:0050806	positive regulation of synaptic transmission	4	126	1.05	0.0036	9606.ENSP00000284981,9606.ENSP00000285379,9606.ENSP00000345659,9606.ENSP00000356205	APP,CA2,CA7,ADORA1
GO Process Enrichment	GO:0090316	positive regulation of intracellular protein transport	4	126	1.05	0.0036	9606.ENSP00000318486,9606.ENSP00000324806,9606.ENSP00000346671,9606.ENSP00000419782	CDK5R1,GSK3B,FYN,CDK5
GO Process Enrichment	GO:0071901	negative regulation of protein serine/threonine kinase activity	4	130	1.03	0.0039	9606.ENSP00000265734,9606.ENSP00000287936,9606.ENSP00000360683,9606.ENSP00000391592	CDK6,HMGCR,PTPN1,PTPN6
GO Process Enrichment	GO:0050773	regulation of dendrite development	4	131	1.03	0.004	9606.ENSP00000318486,9606.ENSP00000320147,9606.ENSP00000324806,9606.ENSP00000419782	CDK5R1,EZH2,GSK3B,CDK5
GO Process Enrichment	GO:0045834	positive regulation of lipid metabolic process	4	135	1.02	0.0043	9606.ENSP00000241453,9606.ENSP00000284981,9606.ENSP00000356205,9606.ENSP00000477707	FLT3,APP,ADORA1,NR1H3
GO Process Enrichment	GO:0050777	negative regulation of immune response	4	136	1.01	0.0044	9606.ENSP00000349446,9606.ENSP00000391592,9606.ENSP00000458585,9606.ENSP00000477707	ARG1,PTPN6,MMP12,NR1H3
GO Process Enrichment	GO:0007612	learning	4	137	1.01	0.0045	9606.ENSP00000284981,9606.ENSP00000287936,9606.ENSP00000346671,9606.ENSP00000419782	APP,HMGCR,FYN,CDK5
GO Process Enrichment	GO:0071560	cellular response to transforming growth factor beta stimulus	4	140	1	0.0047	9606.ENSP00000263317,9606.ENSP00000346671,9606.ENSP00000349446,9606.ENSP00000355759	NOX4,FYN,ARG1,PARP1
GO Process Enrichment	GO:0045931	positive regulation of mitotic cell cycle	4	144	0.99	0.0052	9606.ENSP00000256442,9606.ENSP00000284981,9606.ENSP00000309572,9606.ENSP00000340944	CCNB1,APP,TERT,PTPN11
GO Process Enrichment	GO:0000187	activation of MAPK activity	4	149	0.97	0.0056	9606.ENSP00000284981,9606.ENSP00000340944,9606.ENSP00000360683,9606.ENSP00000364907	APP,PTPN11,PTPN1,SYK
GO Process Enrichment	GO:0010950	positive regulation of endopeptidase activity	4	159	0.94	0.0068	9606.ENSP00000264657,9606.ENSP00000284981,9606.ENSP00000346671,9606.ENSP00000368727	STAT3,APP,FYN,XDH
GO Process Enrichment	GO:0051224	negative regulation of protein transport	4	161	0.94	0.0071	9606.ENSP00000287936,9606.ENSP00000340944,9606.ENSP00000419782,9606.ENSP00000477707	HMGCR,PTPN11,CDK5,NR1H3
GO Process Enrichment	GO:0031345	negative regulation of cell projection organization	4	163	0.93	0.0073	9606.ENSP00000226279,9606.ENSP00000318486,9606.ENSP00000346671,9606.ENSP00000419782	CD38,CDK5R1,FYN,CDK5
GO Process Enrichment	GO:1905475	regulation of protein localization to membrane	4	163	0.93	0.0073	9606.ENSP00000318486,9606.ENSP00000346671,9606.ENSP00000363822,9606.ENSP00000419782	CDK5R1,FYN,AR,CDK5
GO Process Enrichment	GO:0034504	protein localization to nucleus	4	164	0.93	0.0074	9606.ENSP00000264657,9606.ENSP00000364907,9606.ENSP00000419782,9606.ENSP00000458585	STAT3,SYK,CDK5,MMP12
GO Process Enrichment	GO:0048167	regulation of synaptic plasticity	4	164	0.93	0.0074	9606.ENSP00000226279,9606.ENSP00000284981,9606.ENSP00000356205,9606.ENSP00000419782	CD38,APP,ADORA1,CDK5
GO Process Enrichment	GO:0022900	electron transport chain	4	169	0.92	0.0078	9606.ENSP00000263317,9606.ENSP00000285930,9606.ENSP00000368727,9606.ENSP00000379683	NOX4,AKR1B1,XDH,CYP19A1
GO Process Enrichment	GO:0009755	hormone-mediated signaling pathway	4	171	0.91	0.0081	9606.ENSP00000340944,9606.ENSP00000363822,9606.ENSP00000405330,9606.ENSP00000477707	PTPN11,AR,ESR1,NR1H3
GO Process Enrichment	GO:0030522	intracellular receptor signaling pathway	4	173	0.91	0.0083	9606.ENSP00000264657,9606.ENSP00000363822,9606.ENSP00000405330,9606.ENSP00000477707	STAT3,AR,ESR1,NR1H3
GO Process Enrichment	GO:0046890	regulation of lipid biosynthetic process	4	174	0.9	0.0085	9606.ENSP00000003100,9606.ENSP00000284981,9606.ENSP00000287936,9606.ENSP00000477707	CYP51A1,APP,HMGCR,NR1H3
GO Process Enrichment	GO:0071216	cellular response to biotic stimulus	4	176	0.9	0.0088	9606.ENSP00000324806,9606.ENSP00000349446,9606.ENSP00000364907,9606.ENSP00000477707	GSK3B,ARG1,SYK,NR1H3
GO Process Enrichment	GO:0050679	positive regulation of epithelial cell proliferation	4	178	0.89	0.009	9606.ENSP00000264657,9606.ENSP00000349446,9606.ENSP00000363822,9606.ENSP00000458585	STAT3,ARG1,AR,MMP12
GO Process Enrichment	GO:1903531	negative regulation of secretion by cell	4	178	0.89	0.009	9606.ENSP00000287936,9606.ENSP00000340944,9606.ENSP00000356205,9606.ENSP00000477707	HMGCR,PTPN11,ADORA1,NR1H3
GO Process Enrichment	GO:0006909	phagocytosis	4	185	0.88	0.0099	9606.ENSP00000346671,9606.ENSP00000356205,9606.ENSP00000364907,9606.ENSP00000477707	FYN,ADORA1,SYK,NR1H3
GO Process Enrichment	GO:0050808	synapse organization	4	189	0.87	0.0106	9606.ENSP00000284981,9606.ENSP00000303211,9606.ENSP00000346671,9606.ENSP00000419782	APP,ACHE,FYN,CDK5
GO Process Enrichment	GO:0050870	positive regulation of T cell activation	4	193	0.86	0.0111	9606.ENSP00000340944,9606.ENSP00000346671,9606.ENSP00000364907,9606.ENSP00000391592	PTPN11,FYN,SYK,PTPN6
GO Process Enrichment	GO:0034764	positive regulation of transmembrane transport	4	194	0.86	0.0113	9606.ENSP00000285379,9606.ENSP00000309572,9606.ENSP00000340944,9606.ENSP00000478255	CA2,TERT,PTPN11,ABCB1
GO Process Enrichment	GO:0018108	peptidyl-tyrosine phosphorylation	4	195	0.86	0.0115	9606.ENSP00000241453,9606.ENSP00000346671,9606.ENSP00000364907,9606.ENSP00000391592	FLT3,FYN,SYK,PTPN6
GO Process Enrichment	GO:0070374	positive regulation of ERK1 and ERK2 cascade	4	196	0.85	0.0116	9606.ENSP00000263317,9606.ENSP00000284981,9606.ENSP00000287936,9606.ENSP00000340944	NOX4,APP,HMGCR,PTPN11
GO Process Enrichment	GO:0071229	cellular response to acid chemical	4	196	0.85	0.0116	9606.ENSP00000219070,9606.ENSP00000256442,9606.ENSP00000261707,9606.ENSP00000346671	MMP2,CCNB1,SLC6A4,FYN
GO Process Enrichment	GO:0050670	regulation of lymphocyte proliferation	4	205	0.83	0.0131	9606.ENSP00000226279,9606.ENSP00000349446,9606.ENSP00000364907,9606.ENSP00000391592	CD38,ARG1,SYK,PTPN6
GO Process Enrichment	GO:0007584	response to nutrient	4	208	0.83	0.0136	9606.ENSP00000261707,9606.ENSP00000287936,9606.ENSP00000346671,9606.ENSP00000349446	SLC6A4,HMGCR,FYN,ARG1
GO Process Enrichment	GO:0051054	positive regulation of DNA metabolic process	4	209	0.83	0.0137	9606.ENSP00000263317,9606.ENSP00000311579,9606.ENSP00000355759,9606.ENSP00000360689	NOX4,TNKS,PARP1,TNKS2
GO Process Enrichment	GO:0060828	regulation of canonical Wnt signaling pathway	4	218	0.81	0.0155	9606.ENSP00000284981,9606.ENSP00000311579,9606.ENSP00000324806,9606.ENSP00000360689	APP,TNKS,GSK3B,TNKS2
GO Process Enrichment	GO:0030100	regulation of endocytosis	4	229	0.79	0.0178	9606.ENSP00000284981,9606.ENSP00000360683,9606.ENSP00000364907,9606.ENSP00000477707	APP,PTPN1,SYK,NR1H3
GO Process Enrichment	GO:0097305	response to alcohol	4	233	0.78	0.0186	9606.ENSP00000264657,9606.ENSP00000287936,9606.ENSP00000346671,9606.ENSP00000355759	STAT3,HMGCR,FYN,PARP1
GO Process Enrichment	GO:0030336	negative regulation of cell migration	4	237	0.77	0.0194	9606.ENSP00000264657,9606.ENSP00000356205,9606.ENSP00000379683,9606.ENSP00000478561	STAT3,ADORA1,CYP19A1,CYP1B1
GO Process Enrichment	GO:0050714	positive regulation of protein secretion	4	240	0.77	0.0199	9606.ENSP00000226279,9606.ENSP00000303211,9606.ENSP00000364907,9606.ENSP00000458585	CD38,ACHE,SYK,MMP12
GO Process Enrichment	GO:2000116	regulation of cysteine-type endopeptidase activity	4	243	0.76	0.0206	9606.ENSP00000284981,9606.ENSP00000346671,9606.ENSP00000361405,9606.ENSP00000368727	APP,FYN,MMP9,XDH
GO Process Enrichment	GO:0007162	negative regulation of cell adhesion	4	245	0.76	0.021	9606.ENSP00000340944,9606.ENSP00000349446,9606.ENSP00000391592,9606.ENSP00000478561	PTPN11,ARG1,PTPN6,CYP1B1
GO Process Enrichment	GO:1902105	regulation of leukocyte differentiation	4	261	0.73	0.0247	9606.ENSP00000265734,9606.ENSP00000285379,9606.ENSP00000364907,9606.ENSP00000391592	CDK6,CA2,SYK,PTPN6
GO Process Enrichment	GO:0009410	response to xenobiotic stimulus	4	262	0.73	0.025	9606.ENSP00000349446,9606.ENSP00000353720,9606.ENSP00000419782,9606.ENSP00000478561	ARG1,CES1,CDK5,CYP1B1
GO Process Enrichment	GO:0006913	nucleocytoplasmic transport	4	263	0.73	0.0251	9606.ENSP00000264657,9606.ENSP00000364907,9606.ENSP00000419782,9606.ENSP00000458585	STAT3,SYK,CDK5,MMP12
GO Process Enrichment	GO:0016042	lipid catabolic process	4	265	0.72	0.0256	9606.ENSP00000217961,9606.ENSP00000356205,9606.ENSP00000379683,9606.ENSP00000478561	STS,ADORA1,CYP19A1,CYP1B1
GO Process Enrichment	GO:0090068	positive regulation of cell cycle process	4	273	0.71	0.0275	9606.ENSP00000256442,9606.ENSP00000284981,9606.ENSP00000309572,9606.ENSP00000318486	CCNB1,APP,TERT,CDK5R1
GO Process Enrichment	GO:0002250	adaptive immune response	4	280	0.7	0.0296	9606.ENSP00000264657,9606.ENSP00000346671,9606.ENSP00000349446,9606.ENSP00000364907	STAT3,FYN,ARG1,SYK
GO Process Enrichment	GO:0071214	cellular response to abiotic stimulus	4	282	0.7	0.0302	9606.ENSP00000263317,9606.ENSP00000285930,9606.ENSP00000340944,9606.ENSP00000355759	NOX4,AKR1B1,PTPN11,PARP1
GO Process Enrichment	GO:0009416	response to light stimulus	4	290	0.68	0.0322	9606.ENSP00000284981,9606.ENSP00000287936,9606.ENSP00000355759,9606.ENSP00000419782	APP,HMGCR,PARP1,CDK5
GO Process Enrichment	GO:1904062	regulation of cation transmembrane transport	4	294	0.68	0.0334	9606.ENSP00000284981,9606.ENSP00000346671,9606.ENSP00000361405,9606.ENSP00000391592	APP,FYN,MMP9,PTPN6
GO Process Enrichment	GO:0097190	apoptotic signaling pathway	4	295	0.68	0.0337	9606.ENSP00000226279,9606.ENSP00000324806,9606.ENSP00000356205,9606.ENSP00000478561	CD38,GSK3B,ADORA1,CYP1B1
GO Process Enrichment	GO:1901342	regulation of vasculature development	4	305	0.66	0.0365	9606.ENSP00000264657,9606.ENSP00000309572,9606.ENSP00000368727,9606.ENSP00000478561	STAT3,TERT,XDH,CYP1B1
GO Process Enrichment	GO:0051260	protein homooligomerization	4	312	0.65	0.0387	9606.ENSP00000261707,9606.ENSP00000284981,9606.ENSP00000349446,9606.ENSP00000358784	SLC6A4,APP,ARG1,KCNA3
GO Process Enrichment	GO:0033044	regulation of chromosome organization	4	313	0.65	0.039	9606.ENSP00000256442,9606.ENSP00000311579,9606.ENSP00000355759,9606.ENSP00000360689	CCNB1,TNKS,PARP1,TNKS2
GO Process Enrichment	GO:0010639	negative regulation of organelle organization	4	333	0.62	0.0464	9606.ENSP00000284981,9606.ENSP00000311579,9606.ENSP00000355759,9606.ENSP00000360689	APP,TNKS,PARP1,TNKS2
GO Process Enrichment	GO:0006650	glycerophospholipid metabolic process	4	335	0.62	0.0471	9606.ENSP00000303211,9606.ENSP00000340944,9606.ENSP00000346671,9606.ENSP00000405330	ACHE,PTPN11,FYN,ESR1
GO Process Enrichment	GO:0042908	xenobiotic transport	3	10	2.02	9.45E-05	9606.ENSP00000237612,9606.ENSP00000382342,9606.ENSP00000478255	ABCG2,ABCC1,ABCB1
GO Process Enrichment	GO:2001225	regulation of chloride transport	3	10	2.02	9.45E-05	9606.ENSP00000285379,9606.ENSP00000345659,9606.ENSP00000478255	CA2,CA7,ABCB1
GO Process Enrichment	GO:0060736	prostate gland growth	3	11	1.98	0.00011	9606.ENSP00000363822,9606.ENSP00000379683,9606.ENSP00000405330	AR,CYP19A1,ESR1
GO Process Enrichment	GO:0070198	protein localization to chromosome, telomeric region	3	15	1.84	0.00023	9606.ENSP00000309572,9606.ENSP00000311579,9606.ENSP00000360689	TERT,TNKS,TNKS2
GO Process Enrichment	GO:0030225	macrophage differentiation	3	21	1.7	0.00047	9606.ENSP00000284981,9606.ENSP00000355759,9606.ENSP00000361405	APP,PARP1,MMP9
GO Process Enrichment	GO:0006471	protein ADP-ribosylation	3	23	1.66	0.00058	9606.ENSP00000311579,9606.ENSP00000355759,9606.ENSP00000360689	TNKS,PARP1,TNKS2
GO Process Enrichment	GO:0008209	androgen metabolic process	3	28	1.57	0.00091	9606.ENSP00000304811,9606.ENSP00000379683,9606.ENSP00000405330	UGT2B7,CYP19A1,ESR1
GO Process Enrichment	GO:0006691	leukotriene metabolic process	3	29	1.56	0.00098	9606.ENSP00000363512,9606.ENSP00000364907,9606.ENSP00000382342	ALOX5,SYK,ABCC1
GO Process Enrichment	GO:1904357	negative regulation of telomere maintenance via telomere lengthening	3	29	1.56	0.00098	9606.ENSP00000311579,9606.ENSP00000355759,9606.ENSP00000360689	TNKS,PARP1,TNKS2
GO Process Enrichment	GO:0090314	positive regulation of protein targeting to membrane	3	30	1.54	0.0011	9606.ENSP00000318486,9606.ENSP00000346671,9606.ENSP00000419782	CDK5R1,FYN,CDK5
GO Process Enrichment	GO:1904707	positive regulation of vascular smooth muscle cell proliferation	3	32	1.52	0.0012	9606.ENSP00000219070,9606.ENSP00000309572,9606.ENSP00000361405	MMP2,TERT,MMP9
GO Process Enrichment	GO:0032228	regulation of synaptic transmission, GABAergic	3	33	1.5	0.0013	9606.ENSP00000285379,9606.ENSP00000345659,9606.ENSP00000356205	CA2,CA7,ADORA1
GO Process Enrichment	GO:0050853	B cell receptor signaling pathway	3	34	1.49	0.0014	9606.ENSP00000226279,9606.ENSP00000364907,9606.ENSP00000391592	CD38,SYK,PTPN6
GO Process Enrichment	GO:0106027	neuron projection organization	3	36	1.46	0.0016	9606.ENSP00000284981,9606.ENSP00000324806,9606.ENSP00000346671	APP,GSK3B,FYN
GO Process Enrichment	GO:0045124	regulation of bone resorption	3	38	1.44	0.0018	9606.ENSP00000226279,9606.ENSP00000285379,9606.ENSP00000364907	CD38,CA2,SYK
GO Process Enrichment	GO:0030857	negative regulation of epithelial cell differentiation	3	39	1.43	0.0019	9606.ENSP00000320147,9606.ENSP00000324806,9606.ENSP00000368727	EZH2,GSK3B,XDH
GO Process Enrichment	GO:0033146	regulation of intracellular estrogen receptor signaling pathway	3	40	1.42	0.002	9606.ENSP00000355759,9606.ENSP00000363822,9606.ENSP00000405330	PARP1,AR,ESR1
GO Process Enrichment	GO:0046825	regulation of protein export from nucleus	3	41	1.41	0.0021	9606.ENSP00000324806,9606.ENSP00000340944,9606.ENSP00000419782	GSK3B,PTPN11,CDK5
GO Process Enrichment	GO:0060443	mammary gland morphogenesis	3	41	1.41	0.0021	9606.ENSP00000349446,9606.ENSP00000363822,9606.ENSP00000405330	ARG1,AR,ESR1
GO Process Enrichment	GO:0042136	neurotransmitter biosynthetic process	3	42	1.4	0.0022	9606.ENSP00000261707,9606.ENSP00000303211,9606.ENSP00000478561	SLC6A4,ACHE,CYP1B1
GO Process Enrichment	GO:2000273	positive regulation of signaling receptor activity	3	43	1.39	0.0023	9606.ENSP00000284981,9606.ENSP00000356205,9606.ENSP00000419782	APP,ADORA1,CDK5
GO Process Enrichment	GO:0008542	visual learning	3	45	1.37	0.0026	9606.ENSP00000284981,9606.ENSP00000287936,9606.ENSP00000419782	APP,HMGCR,CDK5
GO Process Enrichment	GO:0021695	cerebellar cortex development	3	49	1.33	0.0031	9606.ENSP00000320147,9606.ENSP00000340944,9606.ENSP00000419782	EZH2,PTPN11,CDK5
GO Process Enrichment	GO:0045824	negative regulation of innate immune response	3	49	1.33	0.0031	9606.ENSP00000349446,9606.ENSP00000458585,9606.ENSP00000477707	ARG1,MMP12,NR1H3
GO Process Enrichment	GO:0010043	response to zinc ion	3	52	1.3	0.0036	9606.ENSP00000285379,9606.ENSP00000349446,9606.ENSP00000355759	CA2,ARG1,PARP1
GO Process Enrichment	GO:0031295	T cell costimulation	3	52	1.3	0.0036	9606.ENSP00000340944,9606.ENSP00000346671,9606.ENSP00000391592	PTPN11,FYN,PTPN6
GO Process Enrichment	GO:0001960	negative regulation of cytokine-mediated signaling pathway	3	54	1.29	0.0039	9606.ENSP00000349446,9606.ENSP00000458585,9606.ENSP00000477707	ARG1,MMP12,NR1H3
GO Process Enrichment	GO:0030301	cholesterol transport	3	54	1.29	0.0039	9606.ENSP00000237612,9606.ENSP00000289547,9606.ENSP00000353720	ABCG2,NPC1L1,CES1
GO Process Enrichment	GO:0048146	positive regulation of fibroblast proliferation	3	54	1.29	0.0039	9606.ENSP00000256442,9606.ENSP00000265734,9606.ENSP00000405330	CCNB1,CDK6,ESR1
GO Process Enrichment	GO:0061515	myeloid cell development	3	54	1.29	0.0039	9606.ENSP00000284981,9606.ENSP00000340944,9606.ENSP00000391592	APP,PTPN11,PTPN6
GO Process Enrichment	GO:0032890	regulation of organic acid transport	3	56	1.27	0.0041	9606.ENSP00000349446,9606.ENSP00000356205,9606.ENSP00000364907	ARG1,ADORA1,SYK
GO Process Enrichment	GO:0046686	response to cadmium ion	3	56	1.27	0.0041	9606.ENSP00000309572,9606.ENSP00000349446,9606.ENSP00000361405	TERT,ARG1,MMP9
GO Process Enrichment	GO:0042531	positive regulation of tyrosine phosphorylation of STAT protein	3	60	1.24	0.0048	9606.ENSP00000241453,9606.ENSP00000264657,9606.ENSP00000346671	FLT3,STAT3,FYN
GO Process Enrichment	GO:0046888	negative regulation of hormone secretion	3	60	1.24	0.0048	9606.ENSP00000287936,9606.ENSP00000340944,9606.ENSP00000356205	HMGCR,PTPN11,ADORA1
GO Process Enrichment	GO:0042446	hormone biosynthetic process	3	62	1.23	0.0052	9606.ENSP00000285930,9606.ENSP00000355995,9606.ENSP00000379683	AKR1B1,HSD11B1,CYP19A1
GO Process Enrichment	GO:1903578	regulation of ATP metabolic process	3	62	1.23	0.0052	9606.ENSP00000256442,9606.ENSP00000264657,9606.ENSP00000355759	CCNB1,STAT3,PARP1
GO Process Enrichment	GO:0034121	regulation of toll-like receptor signaling pathway	3	64	1.21	0.0056	9606.ENSP00000284981,9606.ENSP00000405330,9606.ENSP00000477707	APP,ESR1,NR1H3
GO Process Enrichment	GO:0070301	cellular response to hydrogen peroxide	3	64	1.21	0.0056	9606.ENSP00000320147,9606.ENSP00000349446,9606.ENSP00000478561	EZH2,ARG1,CYP1B1
GO Process Enrichment	GO:0014068	positive regulation of phosphatidylinositol 3-kinase signaling	3	65	1.21	0.0057	9606.ENSP00000241453,9606.ENSP00000346671,9606.ENSP00000391592	FLT3,FYN,PTPN6
GO Process Enrichment	GO:1901992	positive regulation of mitotic cell cycle phase transition	3	65	1.21	0.0057	9606.ENSP00000256442,9606.ENSP00000284981,9606.ENSP00000309572	CCNB1,APP,TERT
GO Process Enrichment	GO:1903201	regulation of oxidative stress-induced cell death	3	65	1.21	0.0057	9606.ENSP00000284981,9606.ENSP00000346671,9606.ENSP00000355759	APP,FYN,PARP1
GO Process Enrichment	GO:2000573	positive regulation of DNA biosynthetic process	3	68	1.19	0.0063	9606.ENSP00000263317,9606.ENSP00000311579,9606.ENSP00000360689	NOX4,TNKS,TNKS2
GO Process Enrichment	GO:0034308	primary alcohol metabolic process	3	69	1.18	0.0065	9606.ENSP00000237014,9606.ENSP00000285930,9606.ENSP00000478561	TTR,AKR1B1,CYP1B1
GO Process Enrichment	GO:1900182	positive regulation of protein localization to nucleus	3	69	1.18	0.0065	9606.ENSP00000309572,9606.ENSP00000346671,9606.ENSP00000355759	TERT,FYN,PARP1
GO Process Enrichment	GO:0043407	negative regulation of MAP kinase activity	3	72	1.16	0.0072	9606.ENSP00000287936,9606.ENSP00000360683,9606.ENSP00000391592	HMGCR,PTPN1,PTPN6
GO Process Enrichment	GO:0019233	sensory perception of pain	3	75	1.15	0.0077	9606.ENSP00000346671,9606.ENSP00000356205,9606.ENSP00000419782	FYN,ADORA1,CDK5
GO Process Enrichment	GO:0060079	excitatory postsynaptic potential	3	76	1.14	0.0078	9606.ENSP00000324806,9606.ENSP00000356205,9606.ENSP00000419782	GSK3B,ADORA1,CDK5
GO Process Enrichment	GO:0007416	synapse assembly	3	77	1.13	0.0081	9606.ENSP00000284981,9606.ENSP00000303211,9606.ENSP00000419782	APP,ACHE,CDK5
GO Process Enrichment	GO:0048814	regulation of dendrite morphogenesis	3	77	1.13	0.0081	9606.ENSP00000318486,9606.ENSP00000324806,9606.ENSP00000419782	CDK5R1,GSK3B,CDK5
GO Process Enrichment	GO:0042058	regulation of epidermal growth factor receptor signaling pathway	3	80	1.12	0.0087	9606.ENSP00000284981,9606.ENSP00000356205,9606.ENSP00000361405	APP,ADORA1,MMP9
GO Process Enrichment	GO:0060147	regulation of posttranscriptional gene silencing	3	81	1.11	0.009	9606.ENSP00000264657,9606.ENSP00000309572,9606.ENSP00000405330	STAT3,TERT,ESR1
GO Process Enrichment	GO:0060966	regulation of gene silencing by RNA	3	81	1.11	0.009	9606.ENSP00000264657,9606.ENSP00000309572,9606.ENSP00000405330	STAT3,TERT,ESR1
GO Process Enrichment	GO:0030516	regulation of axon extension	3	82	1.11	0.0091	9606.ENSP00000318486,9606.ENSP00000324806,9606.ENSP00000419782	CDK5R1,GSK3B,CDK5
GO Process Enrichment	GO:0035264	multicellular organism growth	3	82	1.11	0.0091	9606.ENSP00000340944,9606.ENSP00000360689,9606.ENSP00000363822	PTPN11,TNKS2,AR
GO Process Enrichment	GO:1900542	regulation of purine nucleotide metabolic process	3	83	1.1	0.0093	9606.ENSP00000256442,9606.ENSP00000264657,9606.ENSP00000355759	CCNB1,STAT3,PARP1
GO Process Enrichment	GO:0048640	negative regulation of developmental growth	3	84	1.1	0.0095	9606.ENSP00000261707,9606.ENSP00000318486,9606.ENSP00000419782	SLC6A4,CDK5R1,CDK5
GO Process Enrichment	GO:0000079	regulation of cyclin-dependent protein serine/threonine kinase activity	3	86	1.09	0.0101	9606.ENSP00000256442,9606.ENSP00000265734,9606.ENSP00000318486	CCNB1,CDK6,CDK5R1
GO Process Enrichment	GO:0016358	dendrite development	3	90	1.07	0.0111	9606.ENSP00000284981,9606.ENSP00000346671,9606.ENSP00000419782	APP,FYN,CDK5
GO Process Enrichment	GO:1901655	cellular response to ketone	3	90	1.07	0.0111	9606.ENSP00000285930,9606.ENSP00000349446,9606.ENSP00000363822	AKR1B1,ARG1,AR
GO Process Enrichment	GO:0021782	glial cell development	3	91	1.06	0.0113	9606.ENSP00000265734,9606.ENSP00000284981,9606.ENSP00000419782	CDK6,APP,CDK5
GO Process Enrichment	GO:0007631	feeding behavior	3	94	1.05	0.0121	9606.ENSP00000264657,9606.ENSP00000284981,9606.ENSP00000346671	STAT3,APP,FYN
GO Process Enrichment	GO:0043112	receptor metabolic process	3	95	1.04	0.0124	9606.ENSP00000303211,9606.ENSP00000364907,9606.ENSP00000419782	ACHE,SYK,CDK5
GO Process Enrichment	GO:0016049	cell growth	3	97	1.03	0.0129	9606.ENSP00000284981,9606.ENSP00000363822,9606.ENSP00000419782	APP,AR,CDK5
GO Process Enrichment	GO:0042752	regulation of circadian rhythm	3	98	1.03	0.0132	9606.ENSP00000320147,9606.ENSP00000356205,9606.ENSP00000477707	EZH2,ADORA1,NR1H3
GO Process Enrichment	GO:0043467	regulation of generation of precursor metabolites and energy	3	99	1.02	0.0135	9606.ENSP00000256442,9606.ENSP00000264657,9606.ENSP00000324806	CCNB1,STAT3,GSK3B
GO Process Enrichment	GO:0035335	peptidyl-tyrosine dephosphorylation	3	100	1.02	0.0137	9606.ENSP00000340944,9606.ENSP00000360683,9606.ENSP00000391592	PTPN11,PTPN1,PTPN6
GO Process Enrichment	GO:0006606	protein import into nucleus	3	101	1.02	0.014	9606.ENSP00000264657,9606.ENSP00000364907,9606.ENSP00000458585	STAT3,SYK,MMP12
GO Process Enrichment	GO:0014013	regulation of gliogenesis	3	102	1.01	0.0143	9606.ENSP00000284981,9606.ENSP00000309572,9606.ENSP00000320147	APP,TERT,EZH2
GO Process Enrichment	GO:0043200	response to amino acid	3	103	1.01	0.0147	9606.ENSP00000219070,9606.ENSP00000346671,9606.ENSP00000349446	MMP2,FYN,ARG1
GO Process Enrichment	GO:0046854	phosphatidylinositol phosphorylation	3	103	1.01	0.0147	9606.ENSP00000340944,9606.ENSP00000346671,9606.ENSP00000405330	PTPN11,FYN,ESR1
GO Process Enrichment	GO:2001237	negative regulation of extrinsic apoptotic signaling pathway	3	104	1	0.0149	9606.ENSP00000309572,9606.ENSP00000346671,9606.ENSP00000363822	TERT,FYN,AR
GO Process Enrichment	GO:0021987	cerebral cortex development	3	109	0.98	0.0165	9606.ENSP00000318486,9606.ENSP00000324806,9606.ENSP00000419782	CDK5R1,GSK3B,CDK5
GO Process Enrichment	GO:0071156	regulation of cell cycle arrest	3	111	0.98	0.0173	9606.ENSP00000256442,9606.ENSP00000318486,9606.ENSP00000419782	CCNB1,CDK5R1,CDK5
GO Process Enrichment	GO:0050709	negative regulation of protein secretion	3	112	0.97	0.0177	9606.ENSP00000287936,9606.ENSP00000340944,9606.ENSP00000477707	HMGCR,PTPN11,NR1H3
GO Process Enrichment	GO:0060560	developmental growth involved in morphogenesis	3	112	0.97	0.0177	9606.ENSP00000284981,9606.ENSP00000405330,9606.ENSP00000419782	APP,ESR1,CDK5
GO Process Enrichment	GO:0071236	cellular response to antibiotic	3	112	0.97	0.0177	9606.ENSP00000320147,9606.ENSP00000349446,9606.ENSP00000478561	EZH2,ARG1,CYP1B1
GO Process Enrichment	GO:1903828	negative regulation of cellular protein localization	3	112	0.97	0.0177	9606.ENSP00000284981,9606.ENSP00000324806,9606.ENSP00000419782	APP,GSK3B,CDK5
GO Process Enrichment	GO:0051101	regulation of DNA binding	3	116	0.96	0.0188	9606.ENSP00000311579,9606.ENSP00000355759,9606.ENSP00000361405	TNKS,PARP1,MMP9
GO Process Enrichment	GO:0050728	negative regulation of inflammatory response	3	117	0.95	0.0192	9606.ENSP00000356205,9606.ENSP00000379683,9606.ENSP00000477707	ADORA1,CYP19A1,NR1H3
GO Process Enrichment	GO:0001764	neuron migration	3	118	0.95	0.0195	9606.ENSP00000318486,9606.ENSP00000346671,9606.ENSP00000419782	CDK5R1,FYN,CDK5
GO Process Enrichment	GO:0050864	regulation of B cell activation	3	118	0.95	0.0195	9606.ENSP00000226279,9606.ENSP00000364907,9606.ENSP00000391592	CD38,SYK,PTPN6
GO Process Enrichment	GO:0001936	regulation of endothelial cell proliferation	3	122	0.93	0.0208	9606.ENSP00000264657,9606.ENSP00000349446,9606.ENSP00000368727	STAT3,ARG1,XDH
GO Process Enrichment	GO:0050680	negative regulation of epithelial cell proliferation	3	122	0.93	0.0208	9606.ENSP00000265734,9606.ENSP00000363822,9606.ENSP00000368727	CDK6,AR,XDH
GO Process Enrichment	GO:0006720	isoprenoid metabolic process	3	123	0.93	0.021	9606.ENSP00000237014,9606.ENSP00000287936,9606.ENSP00000478561	TTR,HMGCR,CYP1B1
GO Process Enrichment	GO:0030177	positive regulation of Wnt signaling pathway	3	126	0.92	0.0222	9606.ENSP00000309572,9606.ENSP00000311579,9606.ENSP00000360689	TERT,TNKS,TNKS2
GO Process Enrichment	GO:0046330	positive regulation of JNK cascade	3	126	0.92	0.0222	9606.ENSP00000284981,9606.ENSP00000360683,9606.ENSP00000364907	APP,PTPN1,SYK
GO Process Enrichment	GO:0062013	positive regulation of small molecule metabolic process	3	129	0.91	0.0234	9606.ENSP00000256442,9606.ENSP00000264657,9606.ENSP00000477707	CCNB1,STAT3,NR1H3
GO Process Enrichment	GO:0046887	positive regulation of hormone secretion	3	130	0.91	0.0236	9606.ENSP00000226279,9606.ENSP00000340944,9606.ENSP00000379683	CD38,PTPN11,CYP19A1
GO Process Enrichment	GO:0043401	steroid hormone mediated signaling pathway	3	131	0.9	0.024	9606.ENSP00000363822,9606.ENSP00000405330,9606.ENSP00000477707	AR,ESR1,NR1H3
GO Process Enrichment	GO:0045471	response to ethanol	3	134	0.89	0.0251	9606.ENSP00000264657,9606.ENSP00000287936,9606.ENSP00000346671	STAT3,HMGCR,FYN
GO Process Enrichment	GO:0010977	negative regulation of neuron projection development	3	136	0.89	0.0258	9606.ENSP00000226279,9606.ENSP00000318486,9606.ENSP00000419782	CD38,CDK5R1,CDK5
GO Process Enrichment	GO:0007623	circadian rhythm	3	137	0.88	0.0261	9606.ENSP00000261707,9606.ENSP00000324806,9606.ENSP00000354522	SLC6A4,GSK3B,TOP1
GO Process Enrichment	GO:0031098	stress-activated protein kinase signaling cascade	3	138	0.88	0.0265	9606.ENSP00000285930,9606.ENSP00000360683,9606.ENSP00000364907	AKR1B1,PTPN1,SYK
GO Process Enrichment	GO:0046683	response to organophosphorus	3	138	0.88	0.0265	9606.ENSP00000261707,9606.ENSP00000263317,9606.ENSP00000284981	SLC6A4,NOX4,APP
GO Process Enrichment	GO:2001056	positive regulation of cysteine-type endopeptidase activity	3	139	0.88	0.0268	9606.ENSP00000284981,9606.ENSP00000346671,9606.ENSP00000368727	APP,FYN,XDH
GO Process Enrichment	GO:0010821	regulation of mitochondrion organization	3	148	0.85	0.0308	9606.ENSP00000284981,9606.ENSP00000324806,9606.ENSP00000361405	APP,GSK3B,MMP9
GO Process Enrichment	GO:0010389	regulation of G2/M transition of mitotic cell cycle	3	149	0.85	0.0311	9606.ENSP00000256442,9606.ENSP00000265734,9606.ENSP00000284981	CCNB1,CDK6,APP
GO Process Enrichment	GO:0014074	response to purine-containing compound	3	151	0.84	0.032	9606.ENSP00000261707,9606.ENSP00000263317,9606.ENSP00000284981	SLC6A4,NOX4,APP
GO Process Enrichment	GO:0031099	regeneration	3	151	0.84	0.032	9606.ENSP00000241453,9606.ENSP00000256442,9606.ENSP00000320147	FLT3,CCNB1,EZH2
GO Process Enrichment	GO:0042129	regulation of T cell proliferation	3	151	0.84	0.032	9606.ENSP00000349446,9606.ENSP00000364907,9606.ENSP00000391592	ARG1,SYK,PTPN6
GO Process Enrichment	GO:0031960	response to corticosteroid	3	154	0.83	0.0331	9606.ENSP00000241453,9606.ENSP00000349446,9606.ENSP00000355759	FLT3,ARG1,PARP1
GO Process Enrichment	GO:0001894	tissue homeostasis	3	155	0.83	0.0336	9606.ENSP00000263317,9606.ENSP00000285930,9606.ENSP00000340944	NOX4,AKR1B1,PTPN11
GO Process Enrichment	GO:0002695	negative regulation of leukocyte activation	3	157	0.82	0.0345	9606.ENSP00000349446,9606.ENSP00000391592,9606.ENSP00000477707	ARG1,PTPN6,NR1H3
GO Process Enrichment	GO:0043433	negative regulation of DNA-binding transcription factor activity	3	157	0.82	0.0345	9606.ENSP00000320147,9606.ENSP00000405330,9606.ENSP00000478561	EZH2,ESR1,CYP1B1
GO Process Enrichment	GO:0051262	protein tetramerization	3	157	0.82	0.0345	9606.ENSP00000284981,9606.ENSP00000287936,9606.ENSP00000303211	APP,HMGCR,ACHE
GO Process Enrichment	GO:0071466	cellular response to xenobiotic stimulus	3	157	0.82	0.0345	9606.ENSP00000349446,9606.ENSP00000353720,9606.ENSP00000478561	ARG1,CES1,CYP1B1
GO Process Enrichment	GO:2001242	regulation of intrinsic apoptotic signaling pathway	3	159	0.82	0.0353	9606.ENSP00000355759,9606.ENSP00000360683,9606.ENSP00000361405	PARP1,PTPN1,MMP9
GO Process Enrichment	GO:2001252	positive regulation of chromosome organization	3	160	0.82	0.0356	9606.ENSP00000256442,9606.ENSP00000311579,9606.ENSP00000360689	CCNB1,TNKS,TNKS2
GO Process Enrichment	GO:0006367	transcription initiation from RNA polymerase II promoter	3	162	0.81	0.0365	9606.ENSP00000363822,9606.ENSP00000405330,9606.ENSP00000477707	AR,ESR1,NR1H3
GO Process Enrichment	GO:0045766	positive regulation of angiogenesis	3	162	0.81	0.0365	9606.ENSP00000264657,9606.ENSP00000309572,9606.ENSP00000478561	STAT3,TERT,CYP1B1
GO Process Enrichment	GO:0071248	cellular response to metal ion	3	162	0.81	0.0365	9606.ENSP00000256442,9606.ENSP00000355759,9606.ENSP00000361405	CCNB1,PARP1,MMP9
GO Process Enrichment	GO:0042593	glucose homeostasis	3	169	0.79	0.04	9606.ENSP00000263317,9606.ENSP00000264657,9606.ENSP00000340944	NOX4,STAT3,PTPN11
GO Process Enrichment	GO:0006836	neurotransmitter transport	3	172	0.78	0.0416	9606.ENSP00000261707,9606.ENSP00000364907,9606.ENSP00000419782	SLC6A4,SYK,CDK5
GO Process Enrichment	GO:0050796	regulation of insulin secretion	3	172	0.78	0.0416	9606.ENSP00000226279,9606.ENSP00000287936,9606.ENSP00000340944	CD38,HMGCR,PTPN11
GO Process Enrichment	GO:0002685	regulation of leukocyte migration	3	175	0.78	0.0432	9606.ENSP00000284981,9606.ENSP00000356205,9606.ENSP00000379683	APP,ADORA1,CYP19A1
GO Process Enrichment	GO:0002703	regulation of leukocyte mediated immunity	3	176	0.77	0.0438	9606.ENSP00000349446,9606.ENSP00000364907,9606.ENSP00000391592	ARG1,SYK,PTPN6
GO Process Enrichment	GO:1903708	positive regulation of hemopoiesis	3	177	0.77	0.0444	9606.ENSP00000264657,9606.ENSP00000285379,9606.ENSP00000364907	STAT3,CA2,SYK
GO Process Enrichment	GO:0002064	epithelial cell development	3	179	0.77	0.0455	9606.ENSP00000265734,9606.ENSP00000363822,9606.ENSP00000405330	CDK6,AR,ESR1
GO Process Enrichment	GO:0097164	ammonium ion metabolic process	3	179	0.77	0.0455	9606.ENSP00000285930,9606.ENSP00000303211,9606.ENSP00000340684	AKR1B1,ACHE,MAOA
GO Process Enrichment	GO:1902905	positive regulation of supramolecular fiber organization	3	180	0.77	0.0459	9606.ENSP00000263317,9606.ENSP00000284981,9606.ENSP00000318486	NOX4,APP,CDK5R1
GO Process Enrichment	GO:0033277	abortive mitotic cell cycle	2	2	2.54	0.00052	9606.ENSP00000340944,9606.ENSP00000391592	PTPN11,PTPN6
GO Process Enrichment	GO:0099039	sphingolipid translocation	2	2	2.54	0.00052	9606.ENSP00000382342,9606.ENSP00000478255	ABCC1,ABCB1
GO Process Enrichment	GO:0010730	negative regulation of hydrogen peroxide biosynthetic process	2	4	2.24	0.0011	9606.ENSP00000264657,9606.ENSP00000346671	STAT3,FYN
GO Process Enrichment	GO:0032849	positive regulation of cellular pH reduction	2	4	2.24	0.0011	9606.ENSP00000285379,9606.ENSP00000345659	CA2,CA7
GO Process Enrichment	GO:0042501	serine phosphorylation of STAT protein	2	4	2.24	0.0011	9606.ENSP00000318486,9606.ENSP00000419782	CDK5R1,CDK5
GO Process Enrichment	GO:0070213	protein auto-ADP-ribosylation	2	4	2.24	0.0011	9606.ENSP00000311579,9606.ENSP00000360689	TNKS,TNKS2
GO Process Enrichment	GO:0070212	protein poly-ADP-ribosylation	2	5	2.15	0.0015	9606.ENSP00000311579,9606.ENSP00000355759	TNKS,PARP1
GO Process Enrichment	GO:0006837	serotonin transport	2	6	2.07	0.0018	9606.ENSP00000261707,9606.ENSP00000364907	SLC6A4,SYK
GO Process Enrichment	GO:0060745	mammary gland branching involved in pregnancy	2	6	2.07	0.0018	9606.ENSP00000363822,9606.ENSP00000405330	AR,ESR1
GO Process Enrichment	GO:0060336	negative regulation of interferon-gamma-mediated signaling pathway	2	8	1.94	0.0027	9606.ENSP00000349446,9606.ENSP00000477707	ARG1,NR1H3
GO Process Enrichment	GO:1900272	negative regulation of long-term synaptic potentiation	2	9	1.89	0.0031	9606.ENSP00000284981,9606.ENSP00000356205	APP,ADORA1
GO Process Enrichment	GO:0033629	negative regulation of cell adhesion mediated by integrin	2	10	1.84	0.0036	9606.ENSP00000340944,9606.ENSP00000478561	PTPN11,CYP1B1
GO Process Enrichment	GO:1900122	positive regulation of receptor binding	2	10	1.84	0.0036	9606.ENSP00000284981,9606.ENSP00000361405	APP,MMP9
GO Process Enrichment	GO:0033148	positive regulation of intracellular estrogen receptor signaling pathway	2	11	1.8	0.004	9606.ENSP00000355759,9606.ENSP00000363822	PARP1,AR
GO Process Enrichment	GO:1902950	regulation of dendritic spine maintenance	2	12	1.77	0.0045	9606.ENSP00000284981,9606.ENSP00000346671	APP,FYN
GO Process Enrichment	GO:0021819	layer formation in cerebral cortex	2	13	1.73	0.0051	9606.ENSP00000318486,9606.ENSP00000419782	CDK5R1,CDK5
GO Process Enrichment	GO:0042447	hormone catabolic process	2	13	1.73	0.0051	9606.ENSP00000303211,9606.ENSP00000379683	ACHE,CYP19A1
GO Process Enrichment	GO:0060397	growth hormone receptor signaling pathway via JAK-STAT	2	13	1.73	0.0051	9606.ENSP00000264657,9606.ENSP00000360683	STAT3,PTPN1
GO Process Enrichment	GO:0002532	production of molecular mediator involved in inflammatory response	2	14	1.7	0.0056	9606.ENSP00000363512,9606.ENSP00000364907	ALOX5,SYK
GO Process Enrichment	GO:0032230	positive regulation of synaptic transmission, GABAergic	2	14	1.7	0.0056	9606.ENSP00000285379,9606.ENSP00000345659	CA2,CA7
GO Process Enrichment	GO:0060149	negative regulation of posttranscriptional gene silencing	2	14	1.7	0.0056	9606.ENSP00000309572,9606.ENSP00000405330	TERT,ESR1
GO Process Enrichment	GO:0060967	negative regulation of gene silencing by RNA	2	14	1.7	0.0056	9606.ENSP00000309572,9606.ENSP00000405330	TERT,ESR1
GO Process Enrichment	GO:0070102	interleukin-6-mediated signaling pathway	2	14	1.7	0.0056	9606.ENSP00000264657,9606.ENSP00000340944	STAT3,PTPN11
GO Process Enrichment	GO:0035855	megakaryocyte development	2	15	1.67	0.0061	9606.ENSP00000340944,9606.ENSP00000391592	PTPN11,PTPN6
GO Process Enrichment	GO:2001170	negative regulation of ATP biosynthetic process	2	15	1.67	0.0061	9606.ENSP00000264657,9606.ENSP00000355759	STAT3,PARP1
GO Process Enrichment	GO:0045780	positive regulation of bone resorption	2	17	1.61	0.0074	9606.ENSP00000285379,9606.ENSP00000364907	CA2,SYK
GO Process Enrichment	GO:0070920	regulation of production of small RNA involved in gene silencing by RNA	2	17	1.61	0.0074	9606.ENSP00000309572,9606.ENSP00000405330	TERT,ESR1
GO Process Enrichment	GO:1904355	positive regulation of telomere capping	2	17	1.61	0.0074	9606.ENSP00000311579,9606.ENSP00000360689	TNKS,TNKS2
GO Process Enrichment	GO:2000773	negative regulation of cellular senescence	2	17	1.61	0.0074	9606.ENSP00000265734,9606.ENSP00000309572	CDK6,TERT
GO Process Enrichment	GO:0019370	leukotriene biosynthetic process	2	18	1.59	0.0078	9606.ENSP00000363512,9606.ENSP00000364907	ALOX5,SYK
GO Process Enrichment	GO:0030540	female genitalia development	2	18	1.59	0.0078	9606.ENSP00000379683,9606.ENSP00000405330	CYP19A1,ESR1
GO Process Enrichment	GO:0033630	positive regulation of cell adhesion mediated by integrin	2	18	1.59	0.0078	9606.ENSP00000364907,9606.ENSP00000391592	SYK,PTPN6
GO Process Enrichment	GO:0060749	mammary gland alveolus development	2	18	1.59	0.0078	9606.ENSP00000363822,9606.ENSP00000405330	AR,ESR1
GO Process Enrichment	GO:0030220	platelet formation	2	19	1.57	0.0083	9606.ENSP00000340944,9606.ENSP00000391592	PTPN11,PTPN6
GO Process Enrichment	GO:0051195	negative regulation of cofactor metabolic process	2	19	1.57	0.0083	9606.ENSP00000264657,9606.ENSP00000346671	STAT3,FYN
GO Process Enrichment	GO:0071168	protein localization to chromatin	2	19	1.57	0.0083	9606.ENSP00000320147,9606.ENSP00000405330	EZH2,ESR1
GO Process Enrichment	GO:0051000	positive regulation of nitric-oxide synthase activity	2	20	1.54	0.009	9606.ENSP00000309572,9606.ENSP00000405330	TERT,ESR1
GO Process Enrichment	GO:0060065	uterus development	2	20	1.54	0.009	9606.ENSP00000379683,9606.ENSP00000405330	CYP19A1,ESR1
GO Process Enrichment	GO:0001963	synaptic transmission, dopaminergic	2	21	1.52	0.0095	9606.ENSP00000261707,9606.ENSP00000419782	SLC6A4,CDK5
GO Process Enrichment	GO:0021697	cerebellar cortex formation	2	21	1.52	0.0095	9606.ENSP00000340944,9606.ENSP00000419782	PTPN11,CDK5
GO Process Enrichment	GO:0032928	regulation of superoxide anion generation	2	21	1.52	0.0095	9606.ENSP00000284981,9606.ENSP00000364907	APP,SYK
GO Process Enrichment	GO:0042135	neurotransmitter catabolic process	2	21	1.52	0.0095	9606.ENSP00000303211,9606.ENSP00000340684	ACHE,MAOA
GO Process Enrichment	GO:0060740	prostate gland epithelium morphogenesis	2	22	1.5	0.0101	9606.ENSP00000363822,9606.ENSP00000405330	AR,ESR1
GO Process Enrichment	GO:0002888	positive regulation of myeloid leukocyte mediated immunity	2	23	1.48	0.0108	9606.ENSP00000349446,9606.ENSP00000364907	ARG1,SYK
GO Process Enrichment	GO:0010971	positive regulation of G2/M transition of mitotic cell cycle	2	23	1.48	0.0108	9606.ENSP00000256442,9606.ENSP00000284981	CCNB1,APP
GO Process Enrichment	GO:0022616	DNA strand elongation	2	23	1.48	0.0108	9606.ENSP00000309572,9606.ENSP00000355759	TERT,PARP1
GO Process Enrichment	GO:1903203	regulation of oxidative stress-induced neuron death	2	24	1.46	0.0115	9606.ENSP00000284981,9606.ENSP00000355759	APP,PARP1
GO Process Enrichment	GO:0006706	steroid catabolic process	2	25	1.45	0.0121	9606.ENSP00000217961,9606.ENSP00000379683	STS,CYP19A1
GO Process Enrichment	GO:0008210	estrogen metabolic process	2	25	1.45	0.0121	9606.ENSP00000379683,9606.ENSP00000478561	CYP19A1,CYP1B1
GO Process Enrichment	GO:0035235	ionotropic glutamate receptor signaling pathway	2	25	1.45	0.0121	9606.ENSP00000284981,9606.ENSP00000318486	APP,CDK5R1
GO Process Enrichment	GO:1902895	positive regulation of pri-miRNA transcription by RNA polymerase II	2	25	1.45	0.0121	9606.ENSP00000264657,9606.ENSP00000309572	STAT3,TERT
GO Process Enrichment	GO:1903409	reactive oxygen species biosynthetic process	2	25	1.45	0.0121	9606.ENSP00000263317,9606.ENSP00000478561	NOX4,CYP1B1
GO Process Enrichment	GO:0002092	positive regulation of receptor internalization	2	26	1.43	0.0128	9606.ENSP00000284981,9606.ENSP00000364907	APP,SYK
GO Process Enrichment	GO:0032369	negative regulation of lipid transport	2	27	1.41	0.0135	9606.ENSP00000340944,9606.ENSP00000477707	PTPN11,NR1H3
GO Process Enrichment	GO:0045577	regulation of B cell differentiation	2	27	1.41	0.0135	9606.ENSP00000364907,9606.ENSP00000391592	SYK,PTPN6
GO Process Enrichment	GO:0007176	regulation of epidermal growth factor-activated receptor activity	2	29	1.38	0.0149	9606.ENSP00000284981,9606.ENSP00000356205	APP,ADORA1
GO Process Enrichment	GO:0014002	astrocyte development	2	29	1.38	0.0149	9606.ENSP00000265734,9606.ENSP00000284981	CDK6,APP
GO Process Enrichment	GO:0030517	negative regulation of axon extension	2	29	1.38	0.0149	9606.ENSP00000318486,9606.ENSP00000419782	CDK5R1,CDK5
GO Process Enrichment	GO:0042572	retinol metabolic process	2	30	1.37	0.0157	9606.ENSP00000237014,9606.ENSP00000478561	TTR,CYP1B1
GO Process Enrichment	GO:1900181	negative regulation of protein localization to nucleus	2	30	1.37	0.0157	9606.ENSP00000284981,9606.ENSP00000324806	APP,GSK3B
GO Process Enrichment	GO:1901661	quinone metabolic process	2	30	1.37	0.0157	9606.ENSP00000285930,9606.ENSP00000287936	AKR1B1,HMGCR
GO Process Enrichment	GO:0042310	vasoconstriction	2	31	1.35	0.0165	9606.ENSP00000226279,9606.ENSP00000261707	CD38,SLC6A4
GO Process Enrichment	GO:0060325	face morphogenesis	2	31	1.35	0.0165	9606.ENSP00000219070,9606.ENSP00000340944	MMP2,PTPN11
GO Process Enrichment	GO:0001659	temperature homeostasis	2	33	1.33	0.0181	9606.ENSP00000264657,9606.ENSP00000356205	STAT3,ADORA1
GO Process Enrichment	GO:0007618	mating	2	33	1.33	0.0181	9606.ENSP00000261707,9606.ENSP00000284981	SLC6A4,APP
GO Process Enrichment	GO:0043552	positive regulation of phosphatidylinositol 3-kinase activity	2	33	1.33	0.0181	9606.ENSP00000241453,9606.ENSP00000284981	FLT3,APP
GO Process Enrichment	GO:0045742	positive regulation of epidermal growth factor receptor signaling pathway	2	33	1.33	0.0181	9606.ENSP00000356205,9606.ENSP00000361405	ADORA1,MMP9
GO Process Enrichment	GO:0070328	triglyceride homeostasis	2	33	1.33	0.0181	9606.ENSP00000356205,9606.ENSP00000477707	ADORA1,NR1H3
GO Process Enrichment	GO:1903580	positive regulation of ATP metabolic process	2	33	1.33	0.0181	9606.ENSP00000256442,9606.ENSP00000264657	CCNB1,STAT3
GO Process Enrichment	GO:0008038	neuron recognition	2	34	1.31	0.0188	9606.ENSP00000284981,9606.ENSP00000318486	APP,CDK5R1
GO Process Enrichment	GO:0032212	positive regulation of telomere maintenance via telomerase	2	34	1.31	0.0188	9606.ENSP00000311579,9606.ENSP00000360689	TNKS,TNKS2
GO Process Enrichment	GO:0045332	phospholipid translocation	2	34	1.31	0.0188	9606.ENSP00000382342,9606.ENSP00000478255	ABCC1,ABCB1
GO Process Enrichment	GO:0048008	platelet-derived growth factor receptor signaling pathway	2	34	1.31	0.0188	9606.ENSP00000340944,9606.ENSP00000360683	PTPN11,PTPN1
GO Process Enrichment	GO:0051955	regulation of amino acid transport	2	34	1.31	0.0188	9606.ENSP00000349446,9606.ENSP00000356205	ARG1,ADORA1
GO Process Enrichment	GO:0046676	negative regulation of insulin secretion	2	35	1.3	0.0195	9606.ENSP00000287936,9606.ENSP00000340944	HMGCR,PTPN11
GO Process Enrichment	GO:0014911	positive regulation of smooth muscle cell migration	2	36	1.29	0.0203	9606.ENSP00000263317,9606.ENSP00000309572	NOX4,TERT
GO Process Enrichment	GO:0032570	response to progesterone	2	36	1.29	0.0203	9606.ENSP00000226279,9606.ENSP00000477707	CD38,NR1H3
GO Process Enrichment	GO:0061001	regulation of dendritic spine morphogenesis	2	36	1.29	0.0203	9606.ENSP00000318486,9606.ENSP00000419782	CDK5R1,CDK5
GO Process Enrichment	GO:0002686	negative regulation of leukocyte migration	2	37	1.28	0.021	9606.ENSP00000356205,9606.ENSP00000379683	ADORA1,CYP19A1
GO Process Enrichment	GO:0045058	T cell selection	2	37	1.28	0.021	9606.ENSP00000264657,9606.ENSP00000364907	STAT3,SYK
GO Process Enrichment	GO:1905898	positive regulation of response to endoplasmic reticulum stress	2	37	1.28	0.021	9606.ENSP00000284981,9606.ENSP00000360683	APP,PTPN1
GO Process Enrichment	GO:2001240	negative regulation of extrinsic apoptotic signaling pathway in absence of ligand	2	37	1.28	0.021	9606.ENSP00000309572,9606.ENSP00000346671	TERT,FYN
GO Process Enrichment	GO:0002707	negative regulation of lymphocyte mediated immunity	2	38	1.26	0.0219	9606.ENSP00000349446,9606.ENSP00000391592	ARG1,PTPN6
GO Process Enrichment	GO:0002823	negative regulation of adaptive immune response based on somatic recombination of immune receptors built from immunoglobulin superfamily domains	2	38	1.26	0.0219	9606.ENSP00000349446,9606.ENSP00000391592	ARG1,PTPN6
GO Process Enrichment	GO:0007257	activation of JUN kinase activity	2	38	1.26	0.0219	9606.ENSP00000360683,9606.ENSP00000364907	PTPN1,SYK
GO Process Enrichment	GO:0007566	embryo implantation	2	39	1.25	0.0226	9606.ENSP00000219070,9606.ENSP00000361405	MMP2,MMP9
GO Process Enrichment	GO:0043030	regulation of macrophage activation	2	40	1.24	0.0234	9606.ENSP00000284981,9606.ENSP00000477707	APP,NR1H3
GO Process Enrichment	GO:0051402	neuron apoptotic process	2	40	1.24	0.0234	9606.ENSP00000284981,9606.ENSP00000419782	APP,CDK5
GO Process Enrichment	GO:0007259	receptor signaling pathway via JAK-STAT	2	41	1.23	0.0242	9606.ENSP00000264657,9606.ENSP00000360683	STAT3,PTPN1
GO Process Enrichment	GO:0035987	endodermal cell differentiation	2	41	1.23	0.0242	9606.ENSP00000219070,9606.ENSP00000361405	MMP2,MMP9
GO Process Enrichment	GO:0042116	macrophage activation	2	41	1.23	0.0242	9606.ENSP00000284981,9606.ENSP00000364907	APP,SYK
GO Process Enrichment	GO:1900449	regulation of glutamate receptor signaling pathway	2	41	1.23	0.0242	9606.ENSP00000284981,9606.ENSP00000346671	APP,FYN
GO Process Enrichment	GO:0045429	positive regulation of nitric oxide biosynthetic process	2	42	1.22	0.0251	9606.ENSP00000284981,9606.ENSP00000405330	APP,ESR1
GO Process Enrichment	GO:0045540	regulation of cholesterol biosynthetic process	2	42	1.22	0.0251	9606.ENSP00000003100,9606.ENSP00000287936	CYP51A1,HMGCR
GO Process Enrichment	GO:0006584	catecholamine metabolic process	2	43	1.21	0.0258	9606.ENSP00000285930,9606.ENSP00000340684	AKR1B1,MAOA
GO Process Enrichment	GO:0046326	positive regulation of glucose import	2	43	1.21	0.0258	9606.ENSP00000309572,9606.ENSP00000340944	TERT,PTPN11
GO Process Enrichment	GO:1900544	positive regulation of purine nucleotide metabolic process	2	44	1.2	0.0265	9606.ENSP00000256442,9606.ENSP00000264657	CCNB1,STAT3
GO Process Enrichment	GO:0055081	anion homeostasis	2	45	1.19	0.0274	9606.ENSP00000178638,9606.ENSP00000356205	CA12,ADORA1
GO Process Enrichment	GO:0010677	negative regulation of cellular carbohydrate metabolic process	2	46	1.18	0.0283	9606.ENSP00000264657,9606.ENSP00000324806	STAT3,GSK3B
GO Process Enrichment	GO:0045646	regulation of erythrocyte differentiation	2	46	1.18	0.0283	9606.ENSP00000264657,9606.ENSP00000265734	STAT3,CDK6
GO Process Enrichment	GO:0051181	cofactor transport	2	46	1.18	0.0283	9606.ENSP00000237612,9606.ENSP00000382342	ABCG2,ABCC1
GO Process Enrichment	GO:1903307	positive regulation of regulated secretory pathway	2	46	1.18	0.0283	9606.ENSP00000364907,9606.ENSP00000419782	SYK,CDK5
GO Process Enrichment	GO:0001954	positive regulation of cell-matrix adhesion	2	47	1.17	0.0293	9606.ENSP00000265734,9606.ENSP00000324806	CDK6,GSK3B
GO Process Enrichment	GO:0099601	regulation of neurotransmitter receptor activity	2	47	1.17	0.0293	9606.ENSP00000284981,9606.ENSP00000419782	APP,CDK5
GO Process Enrichment	GO:0038083	peptidyl-tyrosine autophosphorylation	2	48	1.16	0.0302	9606.ENSP00000346671,9606.ENSP00000364907	FYN,SYK
GO Process Enrichment	GO:0043525	positive regulation of neuron apoptotic process	2	49	1.15	0.0311	9606.ENSP00000318486,9606.ENSP00000419782	CDK5R1,CDK5
GO Process Enrichment	GO:0015696	ammonium transport	2	50	1.15	0.032	9606.ENSP00000261707,9606.ENSP00000364907	SLC6A4,SYK
GO Process Enrichment	GO:0035194	posttranscriptional gene silencing by RNA	2	50	1.15	0.032	9606.ENSP00000264657,9606.ENSP00000309572	STAT3,TERT
GO Process Enrichment	GO:0046632	alpha-beta T cell differentiation	2	50	1.15	0.032	9606.ENSP00000264657,9606.ENSP00000364907	STAT3,SYK
GO Process Enrichment	GO:0019748	secondary metabolic process	2	52	1.13	0.0337	9606.ENSP00000285930,9606.ENSP00000478561	AKR1B1,CYP1B1
GO Process Enrichment	GO:0043388	positive regulation of DNA binding	2	53	1.12	0.0345	9606.ENSP00000355759,9606.ENSP00000361405	PARP1,MMP9
GO Process Enrichment	GO:0060688	regulation of morphogenesis of a branching structure	2	53	1.12	0.0345	9606.ENSP00000363822,9606.ENSP00000405330	AR,ESR1
GO Process Enrichment	GO:0042246	tissue regeneration	2	54	1.11	0.0354	9606.ENSP00000256442,9606.ENSP00000320147	CCNB1,EZH2
GO Process Enrichment	GO:0048813	dendrite morphogenesis	2	54	1.11	0.0354	9606.ENSP00000346671,9606.ENSP00000419782	FYN,CDK5
GO Process Enrichment	GO:0071320	cellular response to cAMP	2	54	1.11	0.0354	9606.ENSP00000263317,9606.ENSP00000284981	NOX4,APP
GO Process Enrichment	GO:0010332	response to gamma radiation	2	55	1.1	0.0363	9606.ENSP00000263317,9606.ENSP00000355759	NOX4,PARP1
GO Process Enrichment	GO:0071385	cellular response to glucocorticoid stimulus	2	55	1.1	0.0363	9606.ENSP00000241453,9606.ENSP00000349446	FLT3,ARG1
GO Process Enrichment	GO:0031623	receptor internalization	2	56	1.1	0.0371	9606.ENSP00000303211,9606.ENSP00000364907	ACHE,SYK
GO Process Enrichment	GO:0032370	positive regulation of lipid transport	2	56	1.1	0.0371	9606.ENSP00000379683,9606.ENSP00000477707	CYP19A1,NR1H3
GO Process Enrichment	GO:0070206	protein trimerization	2	56	1.1	0.0371	9606.ENSP00000284981,9606.ENSP00000349446	APP,ARG1
GO Process Enrichment	GO:0042130	negative regulation of T cell proliferation	2	57	1.09	0.038	9606.ENSP00000349446,9606.ENSP00000391592	ARG1,PTPN6
GO Process Enrichment	GO:0071230	cellular response to amino acid stimulus	2	60	1.07	0.0414	9606.ENSP00000219070,9606.ENSP00000346671	MMP2,FYN
GO Process Enrichment	GO:0009620	response to fungus	2	61	1.06	0.0424	9606.ENSP00000284981,9606.ENSP00000364907	APP,SYK
GO Process Enrichment	GO:0051966	regulation of synaptic transmission, glutamatergic	2	61	1.06	0.0424	9606.ENSP00000356205,9606.ENSP00000419782	ADORA1,CDK5
GO Process Enrichment	GO:0002223	stimulatory C-type lectin receptor signaling pathway	2	62	1.05	0.0435	9606.ENSP00000346671,9606.ENSP00000364907	FYN,SYK
GO Process Enrichment	GO:0033047	regulation of mitotic sister chromatid segregation	2	63	1.05	0.0446	9606.ENSP00000256442,9606.ENSP00000311579	CCNB1,TNKS
GO Process Enrichment	GO:0006081	cellular aldehyde metabolic process	2	64	1.04	0.0456	9606.ENSP00000362463,9606.ENSP00000478561	GLO1,CYP1B1
GO Process Enrichment	GO:0032481	positive regulation of type I interferon production	2	65	1.03	0.0467	9606.ENSP00000364907,9606.ENSP00000458585	SYK,MMP12
GO Process Enrichment	GO:0007569	cell aging	2	66	1.02	0.0479	9606.ENSP00000263317,9606.ENSP00000309572	NOX4,TERT
GO Process Enrichment	GO:0051705	multi-organism behavior	2	66	1.02	0.0479	9606.ENSP00000261707,9606.ENSP00000284981	SLC6A4,APP
