# Supplementary material for: Mechanism of Salvia miltiorrhiza Bge. for the Treatment of Ischemic Stroke Based on Bioinformatics and Network Pharmacology
Source: Evid Based Complement Alternat Med. 2022 Sep 12;2022:1767421. doi: 10.1155/2022/1767421 (PMC9484879; doi:10.1155/2022/1767421)
Supplement: Supplementary Materials — Figure S1: Venn diagram shows of target protein and major component binding protein of Salvia miltiorrhiza Bge. in ischemic stroke. Figure S2A: the cellular component in Gene Ontology (GO) of the top 20 putative target proteins of main component of Salvia miltiorrhiza Bge. (The horizontal axis represents the name of the cell component; the vertical axis represents the number of enrichments to this pathway.) Figure S2B: the molecular function in Gene Ontology (GO) of the top 20 putative target proteins of main component of Salvia miltiorrhiza Bge. (The horizontal axis represents the name of the molecular function; the vertical axis represents the number of enrichments to this pathway.) Figure S2C: the biological process in Gene Ontology (GO) of the top 20 putative target proteins of main component of Salvia miltiorrhiza Bge. (The horizontal axis represents the name of the biological process; the vertical axis represents the number of enrichments to this pathway.) Figure S2D: pathway enrichment analysis of KEGG pathway of the top 20 putative target proteins of main component of Salvia miltiorrhiza Bge. Figure S3: analysis of PPI protein interaction network between ischemic stroke and main components of Salvia miltiorrhiza Bge. Figure S4: hub target of the interaction between the active components and ischemic stroke. Table S1: results of 26 candidate high score compounds of Salvia miltiorrhiza Bge. Table S2: results of 103 putative high score target proteins of Salvia miltiorrhiza Bge. Table S3: results of 946 GO terms enrichment in Salvia miltiorrhiza Bge. Table S4: results of 48 KEGG terms enrichments in Salvia miltiorrhiza Bge. Table S5: characteristics of HUB gene in topological network. [file 1767421.f1.zip › 1767421.f1/TableS4.txt]

Table S4: results of 48 KEGG rich terpenes in Salvia miltiorrhiza.
#term ID	term description	observed gene count	background gene count	strength	false discovery rate	matching proteins in your network (IDs)	matching proteins in your network (labels)
hsa01100	Metabolic pathways	12	1250	0.53	0.0034	9606.ENSP00000003100,9606.ENSP00000226279,9606.ENSP00000285930,9606.ENSP00000287936,9606.ENSP00000304811,9606.ENSP00000340684,9606.ENSP00000349446,9606.ENSP00000353720,9606.ENSP00000355995,9606.ENSP00000363512,9606.ENSP00000368727,9606.ENSP00000379683	CYP51A1,CD38,AKR1B1,HMGCR,UGT2B7,MAOA,ARG1,CES1,HSD11B1,ALOX5,XDH,CYP19A1
hsa05200	Pathways in cancer	10	515	0.83	8.14E-05	9606.ENSP00000219070,9606.ENSP00000241453,9606.ENSP00000264657,9606.ENSP00000265734,9606.ENSP00000309572,9606.ENSP00000322788,9606.ENSP00000324806,9606.ENSP00000361405,9606.ENSP00000363822,9606.ENSP00000405330	MMP2,FLT3,STAT3,CDK6,TERT,MMP1,GSK3B,MMP9,AR,ESR1
hsa05206	MicroRNAs in cancer	7	149	1.22	4.69E-05	9606.ENSP00000264657,9606.ENSP00000265734,9606.ENSP00000320147,9606.ENSP00000361405,9606.ENSP00000382342,9606.ENSP00000478255,9606.ENSP00000478561	STAT3,CDK6,EZH2,MMP9,ABCC1,ABCB1,CYP1B1
hsa05205	Proteoglycans in cancer	6	195	1.03	0.00061	9606.ENSP00000219070,9606.ENSP00000264657,9606.ENSP00000340944,9606.ENSP00000361405,9606.ENSP00000391592,9606.ENSP00000405330	MMP2,STAT3,PTPN11,MMP9,PTPN6,ESR1
hsa00140	Steroid hormone biosynthesis	5	58	1.48	5.21E-05	9606.ENSP00000217961,9606.ENSP00000304811,9606.ENSP00000355995,9606.ENSP00000379683,9606.ENSP00000478561	STS,UGT2B7,HSD11B1,CYP19A1,CYP1B1
hsa04931	Insulin resistance	5	107	1.21	0.00054	9606.ENSP00000264657,9606.ENSP00000324806,9606.ENSP00000340944,9606.ENSP00000360683,9606.ENSP00000477707	STAT3,GSK3B,PTPN11,PTPN1,NR1H3
hsa05010	Alzheimer's disease	5	168	1.02	0.0027	9606.ENSP00000284981,9606.ENSP00000318486,9606.ENSP00000318585,9606.ENSP00000324806,9606.ENSP00000419782	APP,CDK5R1,BACE1,GSK3B,CDK5
hsa00910	Nitrogen metabolism	4	17	1.91	4.69E-05	9606.ENSP00000178638,9606.ENSP00000285379,9606.ENSP00000300900,9606.ENSP00000345659	CA12,CA2,CA4,CA7
hsa04976	Bile secretion	4	71	1.29	0.0014	9606.ENSP00000237612,9606.ENSP00000285379,9606.ENSP00000287936,9606.ENSP00000478255	ABCG2,CA2,HMGCR,ABCB1
hsa04726	Serotonergic synapse	4	112	1.1	0.0048	9606.ENSP00000261707,9606.ENSP00000284981,9606.ENSP00000340684,9606.ENSP00000363512	SLC6A4,APP,MAOA,ALOX5
hsa04650	Natural killer cell mediated cytotoxicity	4	124	1.05	0.0054	9606.ENSP00000340944,9606.ENSP00000346671,9606.ENSP00000364907,9606.ENSP00000391592	PTPN11,FYN,SYK,PTPN6
hsa05162	Measles	4	133	1.02	0.0063	9606.ENSP00000264657,9606.ENSP00000265734,9606.ENSP00000324806,9606.ENSP00000346671	STAT3,CDK6,GSK3B,FYN
hsa04360	Axon guidance	4	173	0.91	0.0109	9606.ENSP00000324806,9606.ENSP00000340944,9606.ENSP00000346671,9606.ENSP00000419782	GSK3B,PTPN11,FYN,CDK5
hsa05167	Kaposi's sarcoma-associated herpesvirus infection	4	183	0.88	0.0128	9606.ENSP00000264657,9606.ENSP00000265734,9606.ENSP00000324806,9606.ENSP00000364907	STAT3,CDK6,GSK3B,SYK
hsa05169	Epstein-Barr virus infection	4	194	0.86	0.0145	9606.ENSP00000226279,9606.ENSP00000264657,9606.ENSP00000324806,9606.ENSP00000364907	CD38,STAT3,GSK3B,SYK
hsa05219	Bladder cancer	3	41	1.41	0.0043	9606.ENSP00000219070,9606.ENSP00000322788,9606.ENSP00000361405	MMP2,MMP1,MMP9
hsa02010	ABC transporters	3	44	1.38	0.0048	9606.ENSP00000237612,9606.ENSP00000382342,9606.ENSP00000478255	ABCG2,ABCC1,ABCB1
hsa04913	Ovarian steroidogenesis	3	49	1.33	0.0054	9606.ENSP00000363512,9606.ENSP00000379683,9606.ENSP00000478561	ALOX5,CYP19A1,CYP1B1
hsa05030	Cocaine addiction	3	49	1.33	0.0054	9606.ENSP00000318486,9606.ENSP00000340684,9606.ENSP00000419782	CDK5R1,MAOA,CDK5
hsa04664	Fc epsilon RI signaling pathway	3	67	1.19	0.0099	9606.ENSP00000346671,9606.ENSP00000363512,9606.ENSP00000364907	FYN,ALOX5,SYK
hsa00980	Metabolism of xenobiotics by cytochrome P450	3	70	1.18	0.0102	9606.ENSP00000304811,9606.ENSP00000355995,9606.ENSP00000478561	UGT2B7,HSD11B1,CYP1B1
hsa04520	Adherens junction	3	71	1.17	0.0102	9606.ENSP00000346671,9606.ENSP00000360683,9606.ENSP00000391592	FYN,PTPN1,PTPN6
hsa04662	B cell receptor signaling pathway	3	71	1.17	0.0102	9606.ENSP00000324806,9606.ENSP00000364907,9606.ENSP00000391592	GSK3B,SYK,PTPN6
hsa04917	Prolactin signaling pathway	3	69	1.18	0.0102	9606.ENSP00000264657,9606.ENSP00000324806,9606.ENSP00000405330	STAT3,GSK3B,ESR1
hsa00983	Drug metabolism - other enzymes	3	76	1.14	0.0109	9606.ENSP00000304811,9606.ENSP00000353720,9606.ENSP00000368727	UGT2B7,CES1,XDH
hsa05204	Chemical carcinogenesis	3	76	1.14	0.0109	9606.ENSP00000304811,9606.ENSP00000355995,9606.ENSP00000478561	UGT2B7,HSD11B1,CYP1B1
hsa04657	IL-17 signaling pathway	3	92	1.06	0.0145	9606.ENSP00000322788,9606.ENSP00000324806,9606.ENSP00000361405	MMP1,GSK3B,MMP9
hsa01522	Endocrine resistance	3	95	1.04	0.0153	9606.ENSP00000219070,9606.ENSP00000361405,9606.ENSP00000405330	MMP2,MMP9,ESR1
hsa04660	T cell receptor signaling pathway	3	99	1.02	0.0156	9606.ENSP00000324806,9606.ENSP00000346671,9606.ENSP00000391592	GSK3B,FYN,PTPN6
hsa04933	AGE-RAGE signaling pathway in diabetic complications	3	98	1.03	0.0156	9606.ENSP00000219070,9606.ENSP00000263317,9606.ENSP00000264657	MMP2,NOX4,STAT3
hsa05215	Prostate cancer	3	97	1.03	0.0156	9606.ENSP00000324806,9606.ENSP00000361405,9606.ENSP00000363822	GSK3B,MMP9,AR
hsa04670	Leukocyte transendothelial migration	3	112	0.97	0.0204	9606.ENSP00000219070,9606.ENSP00000340944,9606.ENSP00000361405	MMP2,PTPN11,MMP9
hsa04071	Sphingolipid signaling pathway	3	116	0.96	0.0216	9606.ENSP00000346671,9606.ENSP00000356205,9606.ENSP00000382342	FYN,ADORA1,ABCC1
hsa04110	Cell cycle	3	123	0.93	0.0242	9606.ENSP00000256442,9606.ENSP00000265734,9606.ENSP00000324806	CCNB1,CDK6,GSK3B
hsa04915	Estrogen signaling pathway	3	133	0.9	0.027	9606.ENSP00000219070,9606.ENSP00000361405,9606.ENSP00000405330	MMP2,MMP9,ESR1
hsa04926	Relaxin signaling pathway	3	130	0.91	0.027	9606.ENSP00000219070,9606.ENSP00000322788,9606.ENSP00000361405	MMP2,MMP1,MMP9
hsa05160	Hepatitis C	3	131	0.9	0.027	9606.ENSP00000264657,9606.ENSP00000324806,9606.ENSP00000477707	STAT3,GSK3B,NR1H3
hsa05161	Hepatitis B	3	142	0.87	0.0314	9606.ENSP00000264657,9606.ENSP00000265734,9606.ENSP00000361405	STAT3,CDK6,MMP9
hsa04072	Phospholipase D signaling pathway	3	145	0.86	0.0324	9606.ENSP00000340944,9606.ENSP00000346671,9606.ENSP00000364907	PTPN11,FYN,SYK
hsa05224	Breast cancer	3	147	0.85	0.0326	9606.ENSP00000265734,9606.ENSP00000324806,9606.ENSP00000405330	CDK6,GSK3B,ESR1
hsa05226	Gastric cancer	3	147	0.85	0.0326	9606.ENSP00000309572,9606.ENSP00000324806,9606.ENSP00000478255	TERT,GSK3B,ABCB1
hsa04630	Jak-STAT signaling pathway	3	160	0.82	0.0385	9606.ENSP00000264657,9606.ENSP00000340944,9606.ENSP00000391592	STAT3,PTPN11,PTPN6
hsa05225	Hepatocellular carcinoma	3	163	0.81	0.0396	9606.ENSP00000265734,9606.ENSP00000309572,9606.ENSP00000324806	CDK6,TERT,GSK3B
hsa04964	Proximal tubule bicarbonate reclamation	2	23	1.48	0.0142	9606.ENSP00000285379,9606.ENSP00000300900	CA2,CA4
hsa01523	Antifolate resistance	2	31	1.35	0.0193	9606.ENSP00000237612,9606.ENSP00000382342	ABCG2,ABCC1
hsa00040	Pentose and glucuronate interconversions	2	34	1.31	0.0216	9606.ENSP00000285930,9606.ENSP00000304811	AKR1B1,UGT2B7
hsa00380	Tryptophan metabolism	2	40	1.24	0.027	9606.ENSP00000340684,9606.ENSP00000478561	MAOA,CYP1B1
hsa00330	Arginine and proline metabolism	2	48	1.16	0.0326	9606.ENSP00000340684,9606.ENSP00000349446	MAOA,ARG1
