# Supplementary material for: Mechanism of Salvia miltiorrhiza Bge. for the Treatment of Ischemic Stroke Based on Bioinformatics and Network Pharmacology
Source: Evid Based Complement Alternat Med. 2022 Sep 12;2022:1767421. doi: 10.1155/2022/1767421 (PMC9484879; doi:10.1155/2022/1767421)
Supplement: Supplementary Materials — Figure S1: Venn diagram shows of target protein and major component binding protein of Salvia miltiorrhiza Bge. in ischemic stroke. Figure S2A: the cellular component in Gene Ontology (GO) of the top 20 putative target proteins of main component of Salvia miltiorrhiza Bge. (The horizontal axis represents the name of the cell component; the vertical axis represents the number of enrichments to this pathway.) Figure S2B: the molecular function in Gene Ontology (GO) of the top 20 putative target proteins of main component of Salvia miltiorrhiza Bge. (The horizontal axis represents the name of the molecular function; the vertical axis represents the number of enrichments to this pathway.) Figure S2C: the biological process in Gene Ontology (GO) of the top 20 putative target proteins of main component of Salvia miltiorrhiza Bge. (The horizontal axis represents the name of the biological process; the vertical axis represents the number of enrichments to this pathway.) Figure S2D: pathway enrichment analysis of KEGG pathway of the top 20 putative target proteins of main component of Salvia miltiorrhiza Bge. Figure S3: analysis of PPI protein interaction network between ischemic stroke and main components of Salvia miltiorrhiza Bge. Figure S4: hub target of the interaction between the active components and ischemic stroke. Table S1: results of 26 candidate high score compounds of Salvia miltiorrhiza Bge. Table S2: results of 103 putative high score target proteins of Salvia miltiorrhiza Bge. Table S3: results of 946 GO terms enrichment in Salvia miltiorrhiza Bge. Table S4: results of 48 KEGG terms enrichments in Salvia miltiorrhiza Bge. Table S5: characteristics of HUB gene in topological network. [file 1767421.f1.zip › 1767421.f1/TableS5.txt]

TableS5 Characteristics of HUB gene in topological network
Rank	GeneName	Uniprot ID	Score
1	STAT3	P40763	1060
2	ESR1	P03372	928
3	AR	P10275	824
4	CCNB1	P14635	750
5	EZH2	Q15910	511
6	CDK6	Q00534	438
7	MMP9	P14780	385
8	MMP2	P08253	366
9	PARP1	P09874	126
9	MMP1	P03956	126
11	TERT	O14746	122
12	GSK3B	P49841	116
13	CDK5	Q00535	86
